# Supplementary material for: Co-occurrence patterns and the large-scale spatial structure of benthic communities in seagrass meadows and bare sand
Source: BMC Ecol. 2020 Jul 8;20:37. doi: 10.1186/s12898-020-00308-4 (PMC7346362; doi:10.1186/s12898-020-00308-4)
Supplement: Supplementary file 1 — Additional file 1: Table S1 CSV-file containing the species-occurrence information for seagrass habitats, as well as associated values for environmental variables. [file 12898_2020_308_MOESM1_ESM.txt]

label	east	north	seagrass	chla	dts	mgs	silt	veryfine	fine	medium	coarse	loi	shellhash	aglmac	alpheu	amaaus	antaur	aontri	aricid	armand	artbif	asychi	auscra	ausmod	ausstu	barlep	bocsyr	bumcir	callia	capite	caprel	cerato	chaeto	chigla	cirrat	collem	comads	comgla	coroph	coscon	cycova	cyctho	dexami	dilsub	eatoni	edward	euchon	euttri	exogon
k1.1.1	1715902	5971992	0	11.64254	52	213.406	0	3.652452	65.4746	30.86358	0.009368	0.7746748	0	0	0	0	0	11	1	0	0	0	0	0	4	0	0	0	0	2	0	6	0	0	0	1	0	0	0	0	0	0	0	0	0	0	0	0	0
k1.1.2	1715902	5971991	0	12.78754	53	219.488	0	4.025693	60.59072	35.21865	0.164932	0.7305936	0	0	0	0	0	4	0	0	0	0	0	0	6	0	0	0	0	0	0	2	0	0	0	3	0	0	0	0	0	0	0	0	0	0	0	0	0
k1.1.3	1715902	5971982	0	13.77676	62	216.672	0	4.484714	61.50848	33.89565	0.111149	1.046237	0	0	0	0	0	5	0	0	0	0	0	1	12	0	0	0	0	0	0	0	0	0	0	1	0	0	0	0	0	0	0	0	0	0	2	0	0
k1.1.4	1715902	5971962	0	11.68473	82	204.936	4.886348	4.733499	62.60867	27.7497	0.02179	1.035738	0	0	0	0	1	0	0	0	0	0	0	0	4	0	0	0	0	0	0	0	0	0	0	0	0	0	0	0	0	0	0	0	0	0	0	0	0
k1.2.4	1715902	5971862	0	4.082002	181	220.386	0	4.336468	59.48268	35.78621	0.394635	0.7756776	9	1	0	0	0	15	0	0	0	0	0	6	9	0	0	0	0	0	0	0	0	0	0	0	0	0	0	0	0	0	0	0	0	0	0	0	0
k1.2.5	1715902	5971843	0	12.32774	199	210.753	0.916859	7.596837	58.10975	31.89817	1.478385	0.6105288	7	0	0	0	1	46	0	0	0	0	0	12	2	0	0	0	0	0	0	0	0	0	0	1	0	0	0	0	0	0	0	1	0	0	0	0	0
k1.2.6	1715902	5971842	0	12.32774	200	210.753	0.916859	7.596837	58.10975	31.89817	1.478385	0.6105288	7	0	0	0	0	18	0	0	0	0	0	42	9	0	0	0	0	0	0	0	0	0	0	0	0	1	0	0	0	0	0	0	0	0	0	0	0
k1.2.7	1715902	5971841	0	12.32774	201	210.753	0.916859	7.596837	58.10975	31.89817	1.478385	0.6105288	7	0	0	0	0	45	0	0	0	0	0	7	3	0	0	0	0	0	0	2	0	0	0	2	0	0	0	0	0	0	0	0	0	0	1	0	0
k1.2.8	1715902	5971802	0	4.592252	240	215.284	0	4.914134	61.61412	33.35641	0.115334	0.6312212	7	0	0	0	0	9	0	0	0	0	0	0	4	0	0	0	0	0	0	0	0	0	0	1	0	0	0	0	0	0	0	0	0	0	0	0	0
k1.2.10	1715902	5971793	0	5.084785	249	217.356	0	3.239754	63.66225	33.0549	0.043089	0.7483895	0	0	0	0	3	37	0	0	0	0	0	15	14	0	0	0	0	0	0	0	0	0	0	0	0	1	0	0	0	0	0	0	0	0	0	0	0
k1.3.1	1715902	5971792	0	7.958417	250	216.666	0	3.351333	63.90056	32.70366	0.04445	0.6796201	11	0	0	0	0	5	0	0	0	0	0	0	0	0	0	0	0	0	0	0	0	0	0	0	0	0	0	0	0	0	0	1	0	0	0	0	0
k1.3.2	1715902	5971791	0	4.259314	251	219.419	0	2.966123	62.83572	34.12374	0.074413	0.6306223	4	0	0	0	1	8	0	0	0	0	0	0	2	0	1	0	0	0	0	0	0	0	0	1	0	0	0	0	0	0	0	0	0	0	0	0	0
k1.3.3	1715902	5971782	0	9.610589	260	215.493	4.336565	2.068085	62.35659	31.21897	0.019784	0.881273	11	0	0	0	1	15	0	0	0	0	0	6	5	0	0	16	0	1	0	0	0	0	0	1	0	0	0	0	0	0	0	0	0	0	0	0	0
k1.3.4	1715902	5971762	0	3.18425	280	219.761	0	3.946465	60.57797	35.31909	0.156476	0.7751205	11	0	0	0	0	28	0	0	0	0	0	0	5	0	0	0	0	0	0	0	0	0	0	1	0	0	0	0	0	0	0	0	0	0	0	0	0
k1.3.5	1715902	5971743	0	10.23307	298	217.264	0	3.08415	64.03956	32.85011	0.026188	0.6462839	5	0	0	0	1	26	0	0	0	0	0	15	4	0	0	0	0	0	0	0	0	0	0	1	0	0	0	0	0	0	0	0	0	0	0	0	0
k1.3.6	1715902	5971742	0	10.23307	299	217.264	0	3.08415	64.03956	32.85011	0.026188	0.6462839	5	0	0	0	2	16	0	0	0	0	0	24	6	0	0	1	0	0	0	1	0	0	0	1	0	5	0	0	0	0	0	0	0	0	0	0	0
k1.3.7	1715902	5971741	0	10.23307	300	217.264	0	3.08415	64.03956	32.85011	0.026188	0.6462839	5	0	0	0	0	9	0	0	0	0	0	0	5	0	0	0	0	0	0	1	0	0	0	1	0	3	0	0	0	0	0	0	0	0	0	0	0
k1.3.8	1715902	5971702	0	8.45069	339	215.343	1.251929	4.450997	60.70355	32.44858	1.144945	0.8958838	9	1	0	0	2	73	0	0	0	0	0	25	4	0	0	0	0	0	0	7	0	0	0	1	0	1	0	0	0	0	0	0	0	0	0	0	0
k1.3.9	1715902	5971697	0	5.644643	344	219.131	1.076161	3.89964	59.58029	34.20672	1.237188	0.6660232	1	0	0	0	0	41	0	0	2	0	0	9	4	0	0	0	0	0	0	0	0	0	0	0	0	0	0	0	0	0	0	0	0	0	0	0	0
k1.3.10	1715902	5971693	0	12.83709	348	215.286	0	3.43215	64.6458	31.89762	0.024433	0.7871984	8	0	0	0	0	49	0	0	0	0	0	1	4	0	0	0	0	0	0	0	0	0	0	0	0	1	0	0	0	0	0	0	0	0	0	0	0
k1.4.1	1715902	5971692	0	11.78678	349	215.715	4.440752	1.982451	62.29553	31.26707	0.014196	0.9603841	5	0	0	0	0	39	0	0	0	0	0	0	3	0	0	0	0	0	0	1	0	0	0	0	0	0	0	0	0	0	0	0	0	0	0	0	0
k1.4.2	1715902	5971691	0	8.552543	350	214.528	4.457225	2.138451	62.69962	30.68931	0.015398	0.6991051	7	0	0	0	1	59	1	0	1	0	0	16	6	0	0	2	0	0	0	5	0	0	0	2	0	0	0	0	0	0	0	0	0	0	0	0	0
k1.4.3	1715902	5971682	0	15.30015	359	214.073	4.286074	2.197726	63.08269	30.41698	0.016529	0.8841321	9	0	0	0	0	48	0	0	0	0	0	2	4	0	0	0	0	0	0	1	0	0	0	0	0	0	0	0	0	0	0	0	0	0	0	0	0
k1.6.4	1715902	5971462	0	3.744872	578	201.254	0	8.087996	65.0088	26.89151	0.011691	0.7779831	3	1	0	0	0	18	0	0	0	0	0	0	0	0	0	0	0	0	0	0	0	0	0	0	0	0	0	0	0	0	0	0	0	0	0	0	0
k1.6.5	1715902	5971443	0	2.888916	597	197.131	0	9.210702	65.7012	25.07915	0.008948	0.6931915	4	1	0	0	0	2	0	0	0	0	0	0	0	0	1	0	0	0	0	0	0	0	0	1	0	0	0	0	1	0	0	0	0	0	1	0	0
k1.6.6	1715902	5971442	0	2.888916	598	197.131	0	9.210702	65.7012	25.07915	0.008948	0.6931915	4	1	0	0	0	0	0	0	0	0	0	0	0	0	0	0	0	0	0	0	0	0	0	0	0	0	0	0	0	0	0	0	0	0	0	0	0
k1.6.7	1715902	5971441	0	2.888916	599	197.131	0	9.210702	65.7012	25.07915	0.008948	0.6931915	4	0	0	0	0	0	0	0	0	0	0	0	1	0	2	0	0	0	0	0	0	0	0	0	0	0	0	0	0	0	0	0	0	0	0	0	0
k1.6.9	1715902	5971397	0	2.514805	643	192.163	0	10.7106	66.44666	22.84274	0	0.5597224	4	0	0	0	0	0	0	0	0	0	0	0	0	0	0	0	0	0	0	0	0	0	0	0	0	0	0	0	0	0	0	0	0	0	1	0	0
k1.6.10	1715902	5971393	0	3.686684	647	195.39	0.851457	9.815657	64.05783	23.19295	2.082676	0.8753253	1	1	0	0	0	1	0	0	0	0	0	0	0	0	0	0	0	0	0	0	0	0	0	0	0	0	0	0	0	0	0	0	0	0	1	0	0
k1.7.1	1715902	5971392	0	2.599245	648	191.691	0	10.84807	66.519	22.63293	0	0.9183339	0	0	0	0	0	0	0	0	0	0	0	0	0	0	0	0	0	0	0	0	0	0	1	0	0	1	0	0	0	0	0	0	0	0	0	0	0
k1.7.2	1715902	5971391	0	2.922342	649	187.751	0	12.19985	66.87119	20.91648	0.012478	0.6864162	0	1	0	0	0	0	0	0	0	0	0	0	0	0	0	0	0	0	0	0	0	0	0	0	0	1	0	0	2	0	0	0	0	0	0	0	0
k1.7.3	1715902	5971382	0	3.182749	658	231.298	0	1.855683	57.6266	40.20188	0.315838	0.7847412	1	1	0	0	0	0	0	0	0	0	0	0	0	0	0	1	0	0	0	0	0	0	0	0	0	0	0	0	0	0	0	0	0	0	0	0	0
k1.7.4	1715902	5971362	0	3.826876	678	192.452	0	8.035527	71.71671	20.24776	0	0.4981884	0	1	0	0	0	0	0	0	0	0	0	0	0	0	0	1	0	0	0	0	0	0	0	0	0	0	0	0	0	0	0	0	0	0	2	0	0
k1.7.5	1715902	5971343	0	2.87213	697	197.243	0	6.952276	70.21462	22.826	0.007105	0.8063414	0	0	0	0	0	3	0	0	0	0	0	0	0	0	0	2	0	0	0	0	0	0	0	0	0	0	0	0	0	0	0	0	0	0	1	0	0
k1.7.6	1715902	5971342	0	2.87213	698	197.243	0	6.952276	70.21462	22.826	0.007105	0.8063414	0	1	0	0	0	1	0	0	0	0	0	0	0	0	0	0	0	0	0	0	0	0	0	0	0	0	0	0	0	0	0	0	0	0	0	0	0
k1.7.7	1715902	5971341	0	2.87213	699	197.243	0	6.952276	70.21462	22.826	0.007105	0.8063414	0	2	0	0	0	5	0	0	1	0	0	0	0	0	1	3	0	0	0	0	0	0	0	1	0	0	0	0	0	0	0	0	0	0	2	1	0
k1.7.8	1715902	5971302	0	3.792776	738	192.204	0	9.893829	68.00161	22.10456	0	0.5113968	0	1	0	0	0	1	0	0	0	0	0	0	0	0	0	0	0	0	0	0	0	0	0	0	0	0	0	0	0	0	0	0	0	0	0	0	0
k1.7.9	1715902	5971297	0	3.053848	743	193.476	0	9.82318	67.21744	22.94738	0.012003	0.7241413	0	1	0	0	0	0	0	0	0	0	0	0	0	0	2	1	0	0	0	0	0	0	0	3	0	0	0	0	0	0	0	0	0	0	2	0	0
k1.7.10	1715902	5971293	0	2.122833	747	194.102	0	10.00307	66.44719	23.54974	0	0.5360624	1	1	0	0	0	0	1	0	0	0	0	0	0	0	0	5	0	0	0	0	0	0	0	1	0	0	0	0	0	0	0	0	0	0	1	0	0
k1.8.1	1715902	5971292	0	2.957857	748	196.527	0	9.25491	66.07737	24.66137	0.006351	0.5665169	0	1	0	0	0	2	0	0	0	0	0	0	0	0	0	0	0	0	0	0	0	0	0	0	0	0	0	0	0	0	0	0	0	0	0	0	0
k1.8.2	1715902	5971291	0	4.004691	749	198.673	0	8.65374	65.70157	25.63576	0.008928	0.689931	1	0	0	0	0	0	0	0	0	0	0	0	0	0	0	0	0	0	0	0	0	0	0	0	0	0	0	0	0	0	0	0	0	0	0	0	0
k1.8.3	1715902	5971282	0	2.288695	758	195.25	0	9.456579	66.62723	23.91619	0	0.7451261	4	2	0	0	0	0	0	0	0	0	0	0	0	0	0	4	0	0	0	0	0	0	0	0	0	0	0	0	0	0	0	0	0	0	0	0	0
k1.8.4	1715902	5971262	0	2.783865	778	190.211	0	8.801521	71.88141	19.31707	0	0.7412899	1	1	0	0	0	3	0	0	1	0	0	0	0	0	0	1	0	0	0	0	0	0	0	0	0	0	0	0	0	0	0	0	0	0	10	0	0
k1.8.5	1715902	5971243	0	4.985569	797	187.335	0	11.54189	68.54611	19.912	0	0.796626	4	2	0	0	0	0	0	0	0	0	0	0	0	0	0	0	0	0	0	0	0	0	0	0	0	0	0	0	0	0	0	0	0	0	0	0	0
k1.8.6	1715902	5971242	0	4.985569	798	187.335	0	11.54189	68.54611	19.912	0	0.796626	4	0	0	0	0	0	0	0	0	0	0	0	0	0	0	0	0	0	0	0	0	0	0	1	0	0	0	0	0	0	0	1	0	0	0	0	0
k1.8.7	1715902	5971241	0	4.985569	799	187.335	0	11.54189	68.54611	19.912	0	0.796626	4	0	0	0	0	0	0	0	0	0	0	0	1	0	0	1	0	0	0	0	0	0	0	4	0	0	0	0	0	0	0	0	0	0	0	0	0
k1.8.8	1715902	5971202	0	6.054119	838	208.493	3.13549	9.524628	53.52045	32.68808	1.131352	0.8509108	1	0	0	0	0	4	0	0	4	0	0	0	3	0	0	3	0	1	0	0	0	0	0	0	0	0	0	0	0	0	0	0	0	0	2	0	0
k1.8.9	1715902	5971197	0	2.303279	843	238.309	0	4.183963	50.51285	42.98269	2.320502	0.6755523	3	1	0	0	0	13	0	0	0	0	0	0	9	0	2	3	0	0	0	0	0	0	0	1	0	0	0	0	1	0	0	0	0	0	1	0	0
k1.8.10	1715902	5971193	0	1.877931	847	235.114	0	4.663774	51.34565	41.97047	2.020112	0.7602406	0	1	0	0	0	7	0	0	0	0	0	0	1	0	2	3	0	0	0	0	0	0	0	0	0	0	0	0	0	0	0	0	0	0	0	1	0
k1.9.1	1715902	5971192	0	4.243665	848	232.12	0	4.923743	52.36072	40.81788	1.897657	0.5637636	3	0	0	0	0	5	0	0	0	0	0	0	5	0	0	2	0	0	0	0	0	0	0	1	0	0	0	0	0	0	0	0	0	0	1	1	0
k1.9.2	1715902	5971191	0	5.732661	849	239.889	0	2.785812	51.63328	43.99605	1.584865	0.6615335	1	0	0	0	0	3	0	0	0	0	0	0	3	0	0	1	0	0	0	0	0	0	0	1	0	0	0	0	0	0	0	0	0	0	0	0	0
k1.9.3	1715902	5971182	0	3.750339	858	228.799	0	5.570481	52.98788	39.50346	1.938173	0.5296178	7	1	0	0	0	1	0	0	0	0	0	0	3	0	0	3	0	0	0	0	0	0	0	0	0	0	0	0	0	0	0	0	0	0	0	0	0
k1.9.4	1715902	5971162	0	2.893119	878	239.277	0	2.731766	51.98031	43.74666	1.541263	0.5891684	5	0	0	0	0	0	0	0	0	0	0	0	1	0	0	0	0	0	0	0	0	0	0	0	0	0	0	0	0	1	0	0	0	0	0	0	0
k1.9.5	1715902	5971143	0	3.373321	897	213.629	0	6.354886	60.05987	33.14926	0.435987	0.5401235	0	0	0	0	0	0	0	0	0	0	0	0	2	0	1	9	0	0	0	0	0	0	0	1	0	0	0	0	0	0	0	0	0	0	0	0	0
k1.9.6	1715902	5971142	0	3.373321	898	213.629	0	6.354886	60.05987	33.14926	0.435987	0.5401235	0	1	0	0	0	0	0	0	0	0	0	0	1	0	2	6	0	0	0	0	0	0	0	0	0	0	0	0	0	0	0	0	0	0	0	0	0
k1.9.7	1715902	5971141	0	3.373321	899	213.629	0	6.354886	60.05987	33.14926	0.435987	0.5401235	0	1	0	0	0	0	0	0	0	0	0	0	0	0	0	1	0	0	0	0	0	0	0	1	0	0	0	0	0	0	0	0	0	0	0	0	0
k1.9.8	1715902	5971102	0	4.837469	938	227.57	0	5.68668	53.46487	39.22529	1.623158	0.6029021	1	3	0	0	0	0	0	0	0	0	0	0	3	0	1	17	0	0	0	0	0	0	0	2	0	0	0	0	1	0	0	0	0	0	2	1	0
k1.9.9	1715902	5971097	0	5.24716	943	228.564	0	4.191158	55.2821	39.50193	1.024812	0.5608974	1	0	0	0	0	4	0	0	0	0	0	0	2	0	0	2	0	0	0	0	0	0	0	0	0	0	0	0	0	0	0	0	0	0	0	0	0
k1.9.10	1715902	5971093	0	5.249392	947	229.201	0	5.414417	53.05717	39.81208	1.71634	0.4728992	3	0	0	0	0	1	0	0	0	0	0	0	1	0	1	2	0	0	0	0	0	0	0	1	0	1	0	0	0	0	0	0	0	0	0	0	0
k1.10.1	1715902	5971092	0	3.622777	948	223.262	0	6.45724	54.50524	37.72904	1.308485	0.4576865	4	1	0	0	0	0	0	0	0	0	0	0	1	0	0	2	0	0	0	0	0	0	0	0	0	1	0	0	0	0	0	0	0	0	0	0	0
k1.10.2	1715902	5971091	0	3.204562	949	223.304	0	4.830998	57.09572	37.31369	0.759597	0.61371	11	1	0	0	0	0	0	0	0	0	0	0	0	0	0	5	0	0	0	0	0	0	0	0	0	0	0	0	0	0	0	0	0	0	0	0	0
k1.10.3	1715902	5971082	0	3.588599	957	227.697	0	4.237205	55.67294	39.18338	0.906474	0.5661564	1	1	0	0	0	1	0	0	0	0	0	0	1	0	0	2	0	1	0	1	0	0	0	0	0	0	0	0	0	0	0	0	0	0	0	0	0
k1.10.4	1715902	5971062	0	2.70643	977	222.432	0	4.80252	57.63899	36.93548	0.623014	0.5524275	0	0	0	0	0	0	0	0	0	0	0	0	2	0	0	1	0	0	0	0	0	0	0	0	0	0	0	0	0	0	0	0	0	0	1	0	0
k2.12.1	1716002	5971093	0	5.190201	931	185.573	3.737902	11.80055	63.47449	20.98705	0	0.6363259	0	0	0	0	0	0	0	0	0	0	0	0	1	0	4	0	0	0	0	0	0	0	0	0	0	0	0	0	0	0	0	0	0	0	1	0	0
k2.12.2	1716002	5971097	0	1.836901	928	207.967	0	7.017795	62.4809	30.37577	0.125539	0.6176529	1	1	0	0	0	0	0	0	0	0	0	0	0	0	0	4	0	0	0	0	0	0	0	2	0	0	0	0	0	0	0	0	0	0	1	0	0
k2.12.3	1716002	5971102	0	5.190201	923	211.743	0	6.036625	61.80757	31.98238	0.173425	0.6047561	7	1	0	0	0	0	0	0	0	0	0	0	1	0	0	1	0	0	0	0	0	0	0	0	0	0	0	0	1	0	0	0	0	0	1	1	0
k2.12.4	1716002	5971141	0	3.428881	884	205.969	0	7.348795	63.13153	29.41208	0.107593	0.6494616	1	0	0	0	0	0	0	0	0	0	0	0	0	0	0	3	0	0	0	0	0	0	0	0	0	0	0	0	0	0	0	0	0	0	0	0	0
k2.12.5	1716002	5971142	0	3.428881	883	205.969	0	7.348795	63.13153	29.41208	0.107593	0.6494616	1	1	0	0	0	0	0	0	0	0	0	0	0	0	0	24	0	0	0	0	0	0	0	1	0	0	0	0	0	0	0	0	0	0	1	0	0
k2.12.6	1716002	5971143	0	3.428881	882	205.969	0	7.348795	63.13153	29.41208	0.107593	0.6494616	1	1	0	0	0	1	0	0	0	0	0	0	0	0	0	4	0	0	0	0	0	0	0	0	0	0	0	0	0	0	0	0	0	0	0	0	0
k2.12.7	1716002	5971162	0	6.161271	863	207.019	0	6.99306	63.0901	29.81715	0.09969	0.6310433	0	1	0	0	0	0	0	0	0	0	0	0	0	0	0	0	0	0	0	0	0	0	0	0	0	0	0	0	0	0	0	0	0	0	0	0	0
k2.12.8	1716002	5971182	0	6.327103	843	202.594	0	7.89086	64.32902	27.73724	0.042878	0.7497742	0	1	0	0	0	0	0	0	0	0	0	0	0	0	0	0	0	0	0	0	0	0	2	0	0	0	0	0	0	0	0	0	0	0	2	0	0
k2.12.9	1716002	5971191	0	8.998733	834	200.753	0	5.924959	69.71557	24.3511	0.008375	0.5844603	0	1	0	0	0	0	0	0	0	0	0	0	0	0	0	3	0	0	0	0	0	0	0	0	0	0	0	0	0	0	0	0	0	0	0	0	0
k2.12.10	1716002	5971192	0	5.468094	833	202.193	0	5.591195	69.334	25.06381	0.010998	0.7244684	0	1	0	0	0	0	0	0	0	0	0	0	0	0	0	2	0	0	0	0	0	0	0	0	0	0	0	0	0	0	0	0	0	0	0	1	0
k2.13.1	1716002	5971193	0	7.698338	832	200.815	0	4.365902	73.26153	22.37257	0	0.7478107	0	2	0	0	0	0	0	0	0	0	0	0	2	0	0	0	0	0	0	0	0	0	0	0	0	0	0	0	0	0	0	0	0	0	0	1	0
k2.13.2	1716002	5971197	0	6.585417	828	199.74	0	6.468863	69.4072	24.11353	0.01041	0.7998359	0	0	0	0	0	0	0	0	0	0	0	0	0	0	0	1	0	0	0	0	0	0	0	0	0	0	0	0	0	0	0	0	0	0	0	0	0
k2.13.3	1716002	5971202	0	3.20353	823	203.982	0	7.493958	64.30736	28.18269	0.015995	0.6092736	0	0	0	0	0	3	0	0	0	0	0	0	0	0	1	0	0	0	0	0	0	0	0	0	0	0	0	0	0	0	0	0	0	0	1	1	0
k2.13.4	1716002	5971241	0	2.316812	785	172.665	3.502038	14.04118	69.72282	12.73395	0	0.8480667	0	0	0	0	0	0	0	0	0	1	0	0	0	0	0	0	0	0	0	0	0	0	0	0	0	0	0	0	0	0	0	0	0	0	5	0	0
k2.13.5	1716002	5971242	0	2.316812	784	172.665	3.502038	14.04118	69.72282	12.73395	0	0.8480667	0	3	0	0	0	4	0	0	0	1	0	0	0	0	0	0	0	0	0	0	0	0	1	0	0	0	0	0	0	0	0	0	0	0	13	0	0
k2.13.6	1716002	5971243	0	2.316812	783	172.665	3.502038	14.04118	69.72282	12.73395	0	0.8480667	0	2	0	0	0	0	0	0	0	0	0	0	0	0	0	0	0	0	0	0	0	0	0	7	0	0	0	0	0	0	0	0	0	0	10	0	0
k2.13.7	1716002	5971262	0	3.991957	764	182.33	2.224719	12.8608	66.43446	18.48003	0	0.830929	0	1	0	0	0	1	0	0	0	0	0	0	0	0	0	1	0	0	0	0	0	0	0	1	0	0	0	0	0	0	0	0	0	0	1	0	0
k2.13.8	1716002	5971282	0	1.591374	744	200.116	1.953844	8.323889	62.49879	26.04125	1.186897	0.8095404	3	1	0	0	0	0	2	0	0	0	0	0	2	0	1	0	0	0	0	0	0	0	0	4	0	0	0	0	0	0	0	0	0	0	1	0	0
k2.13.9	1716002	5971291	0	3.896456	735	202.396	0	7.835552	64.70274	27.44732	0.014396	0.609256	0	2	0	0	0	0	0	0	0	0	0	0	1	1	0	1	0	0	0	0	0	0	0	1	0	0	0	0	0	0	0	0	0	0	0	0	0
k2.13.10	1716002	5971292	0	0.4525374	734	202.748	0	7.786327	64.55009	27.64832	0.015259	0.617673	0	1	0	0	0	0	0	0	0	0	0	0	0	0	0	1	0	0	0	0	0	0	0	1	0	0	0	0	0	0	0	0	0	0	5	0	0
k2.14.1	1716002	5971293	0	2.941442	733	199.894	3.098241	7.839362	62.04626	27.00203	0.01783	0.6956522	0	3	0	0	0	1	0	0	0	0	0	0	0	0	0	0	0	0	0	0	0	0	0	0	0	0	0	0	0	0	0	0	0	0	1	0	0
k2.14.2	1716002	5971297	0	4.043492	729	204.688	0	9.254966	60.4768	30.11277	0.155468	0.6413359	1	0	0	0	0	0	0	0	0	0	0	0	0	0	2	0	0	0	0	0	0	0	0	2	0	0	0	0	0	0	0	0	0	0	0	0	0
k2.14.3	1716002	5971302	0	0.4058808	724	203.184	0	9.67706	60.75873	29.52835	0.035862	0.6890693	0	1	0	0	0	0	0	0	0	0	0	0	0	0	0	1	0	0	0	0	0	0	0	0	0	0	0	0	0	0	0	0	0	0	3	0	0
k2.14.4	1716002	5971341	0	2.75999	686	208.927	0	6.288623	63.19525	30.45979	0.056337	0.5845568	0	0	0	0	1	1	0	0	0	0	0	0	0	0	0	0	0	0	0	0	0	0	0	1	0	0	0	0	0	0	0	0	0	0	1	0	0
k2.14.5	1716002	5971342	0	2.75999	685	208.927	0	6.288623	63.19525	30.45979	0.056337	0.5845568	0	1	0	0	0	2	1	0	4	0	0	0	1	0	0	1	0	0	0	0	0	0	0	1	0	0	0	0	0	0	0	0	0	0	0	0	0
k2.14.6	1716002	5971343	0	2.75999	684	208.927	0	6.288623	63.19525	30.45979	0.056337	0.5845568	0	0	0	0	0	0	0	0	0	0	0	0	0	0	0	0	0	0	0	0	0	0	0	0	0	0	0	0	0	0	0	0	0	0	0	0	0
k2.16.8	1716002	5971582	0	11.77713	450	210.529	7.09247	3.433302	58.48449	30.88457	0.105162	1.065598	3	0	0	0	0	36	5	0	0	0	0	4	11	0	0	0	0	0	0	2	0	0	0	0	0	0	0	0	0	0	0	0	0	0	0	0	0
k2.16.9	1716002	5971591	0	9.536576	441	207.485	4.358111	4.144912	62.7417	28.72845	0.026831	0.7095343	11	0	0	0	1	71	4	0	0	0	0	7	11	0	0	0	0	0	0	1	0	0	0	1	0	1	0	0	0	0	0	0	0	0	0	0	0
k2.16.10	1716002	5971592	0	5.743762	440	204.896	6.539539	4.191831	61.45801	27.79347	0.017147	0.9065551	9	0	0	0	0	49	0	0	0	0	0	2	3	0	0	0	0	0	0	4	0	0	0	3	0	1	0	0	0	0	0	0	0	0	0	0	1
k2.17.1	1716002	5971593	0	5.786237	439	207.923	3.614911	3.998089	63.52838	28.83366	0.024962	0.7577845	4	0	0	0	0	83	0	0	0	0	0	0	4	0	0	0	0	0	0	0	0	0	0	0	0	0	0	0	0	0	0	0	0	0	0	0	0
k2.17.2	1716002	5971597	0	6.501975	436	214.67	0	4.900098	61.9348	33.00764	0.157462	0.5616157	7	0	0	0	1	110	0	0	0	0	0	1	6	0	0	0	0	0	0	2	0	0	0	5	0	0	0	0	0	0	0	1	0	0	0	0	0
k2.17.3	1716002	5971602	0	8.786509	431	214.705	0.920262	4.860018	60.70302	32.11052	1.406178	0.6098822	8	1	0	0	2	72	0	0	0	0	0	0	2	0	1	0	0	0	0	1	0	0	0	0	0	1	0	0	0	0	0	0	0	0	0	0	0
k2.17.4	1716002	5971641	0	5.714802	393	218.197	0	4.299087	60.89143	34.6318	0.177681	0.6358861	3	0	0	0	1	46	0	0	0	0	0	0	0	0	0	0	0	0	0	0	0	0	0	0	0	0	0	0	0	0	0	0	0	0	0	0	0
k2.17.5	1716002	5971642	0	5.714802	392	218.197	0	4.299087	60.89143	34.6318	0.177681	0.6358861	3	0	0	0	0	44	0	0	1	0	0	0	3	0	0	0	0	0	0	0	0	0	0	0	0	0	0	0	0	0	0	0	0	0	0	0	0
k2.17.6	1716002	5971643	0	5.714802	391	218.197	0	4.299087	60.89143	34.6318	0.177681	0.6358861	3	0	0	0	2	35	1	0	0	0	0	0	1	0	0	1	0	1	0	0	0	0	0	0	0	0	0	0	0	0	0	0	0	0	0	0	0
k2.17.7	1716002	5971662	0	7.41055	373	217.758	0	3.11168	63.61486	33.22305	0.050412	0.808807	12	0	0	0	1	68	0	0	0	0	0	0	0	0	0	0	0	0	0	1	0	0	0	2	0	0	0	0	0	0	0	0	0	0	0	0	0
k2.17.8	1716002	5971682	0	5.24601	353	220.423	0	3.885854	60.2634	35.65208	0.198662	0.6705093	0	0	0	0	1	48	0	0	0	0	0	11	2	0	0	0	0	0	0	0	0	0	0	2	0	0	0	0	0	0	0	0	0	0	0	0	0
k2.17.9	1716002	5971691	0	4.945502	345	219.515	0	3.977972	60.67854	35.19867	0.144821	0.8170372	1	0	0	0	9	54	0	0	0	0	0	40	2	0	0	0	0	0	0	1	0	0	0	1	0	0	0	0	0	0	0	0	0	0	0	0	0
k2.17.10	1716002	5971692	0	11.98562	344	219.569	0	2.95912	62.7474	34.21618	0.077293	0.8321612	3	0	0	0	2	34	0	0	0	0	0	7	5	0	0	0	0	0	0	1	0	0	0	2	0	0	0	0	0	0	0	0	0	0	0	0	0
k2.18.1	1716002	5971693	0	3.404847	343	218.031	0	4.27902	61.06578	34.52481	0.130382	0.6237177	0	0	0	0	0	41	0	0	0	0	0	1	0	0	0	1	0	0	0	0	0	1	0	4	0	0	0	0	0	0	0	0	0	0	0	0	0
k2.18.2	1716002	5971697	0	13.63277	339	221.799	0	2.515514	62.18597	35.23209	0.066424	0.855878	1	0	0	0	0	40	0	0	0	0	0	8	4	0	0	0	0	0	0	0	0	0	0	3	0	0	0	0	0	0	0	0	0	0	0	0	0
k2.18.3	1716002	5971702	0	15.48305	334	217.005	0	3.077064	64.19858	32.69852	0.025835	0.8840557	0	0	0	0	2	62	0	0	0	0	0	41	5	0	0	0	0	0	0	3	0	0	0	0	0	0	0	0	0	0	0	0	0	0	0	0	0
k2.18.4	1716002	5971741	0	9.470553	296	220.96	0	2.736198	62.312	34.87141	0.080384	0.7461982	0	0	0	0	0	0	0	0	0	0	0	0	1	0	0	0	0	0	0	0	0	0	0	1	0	0	0	0	0	0	0	0	0	0	0	0	0
k2.18.5	1716002	5971742	0	9.470553	295	220.96	0	2.736198	62.312	34.87141	0.080384	0.7461982	0	1	0	0	0	0	0	0	0	0	0	0	3	0	0	0	0	0	0	0	0	0	0	2	0	0	0	0	0	0	0	0	0	0	0	0	0
k2.18.6	1716002	5971743	0	9.470553	294	220.96	0	2.736198	62.312	34.87141	0.080384	0.7461982	0	0	0	0	0	1	0	0	0	0	0	1	6	0	0	0	0	0	0	1	0	0	0	1	0	0	0	0	0	0	0	0	0	0	0	0	0
k2.18.7	1716002	5971762	0	7.429917	276	221.406	0	2.698814	62.11287	35.11571	0.072607	0.7123162	0	0	0	0	0	0	0	0	0	0	0	0	1	0	0	0	0	0	0	0	0	0	0	0	0	0	0	0	0	0	0	0	0	0	0	0	0
k2.18.8	1716002	5971782	0	6.007037	257	222.118	0	3.874516	59.28762	36.50718	0.330687	0.5276014	1	0	0	0	0	0	0	0	0	0	0	0	4	0	0	0	0	0	0	0	0	0	0	1	0	0	0	0	0	0	0	0	0	0	0	0	0
k2.18.9	1716002	5971791	0	9.750881	248	221.52	0	2.818736	61.7538	35.30252	0.124952	0.7773852	0	0	0	0	0	2	0	0	0	0	0	0	6	0	0	1	0	0	0	1	0	0	0	1	0	0	0	0	0	0	0	0	0	0	0	0	0
k2.18.10	1716002	5971792	0	9.139482	247	219.121	0	4.345586	60.26245	35.15382	0.238147	0.7000113	0	0	0	0	0	0	0	0	0	0	0	0	1	0	2	0	0	0	0	0	0	0	0	2	0	0	0	0	0	0	0	0	0	0	0	0	0
k2.19.1	1716002	5971793	0	1.697466	246	223.446	0	2.595329	60.94964	36.27601	0.179026	0.5308746	0	0	0	0	0	1	0	0	0	0	0	0	0	0	0	0	0	0	0	0	0	0	0	1	0	0	0	0	0	0	0	0	0	0	0	0	0
k2.19.2	1716002	5971797	0	6.775823	242	223.256	0	2.667315	60.94927	36.20782	0.175599	0.6232629	1	0	0	0	0	0	0	0	0	0	0	0	5	0	0	1	0	0	0	0	0	0	0	0	0	0	0	0	0	0	0	1	0	1	0	0	0
k2.19.3	1716002	5971802	0	6.577681	237	217.319	0	3.393406	63.29523	33.20086	0.110509	0.6861063	3	0	0	0	1	0	0	0	0	0	0	0	3	0	0	0	0	0	0	0	0	0	0	0	0	0	0	0	0	0	0	0	0	0	0	0	0
k2.19.4	1716002	5971841	0	1.545469	198	212.584	0	5.397757	62.37764	32.10807	0.116529	0.5562061	0	0	0	0	4	0	0	0	0	0	0	50	7	0	0	0	0	0	0	0	0	0	0	0	0	0	0	0	0	0	0	0	1	0	0	0	0
k2.19.5	1716002	5971842	0	1.545469	197	212.584	0	5.397757	62.37764	32.10807	0.116529	0.5562061	0	0	0	0	0	0	0	0	0	0	0	0	3	0	0	0	0	0	0	0	0	0	0	0	0	0	0	0	0	0	0	0	0	0	0	0	0
k2.19.6	1716002	5971843	0	1.545469	196	212.584	0	5.397757	62.37764	32.10807	0.116529	0.5562061	0	0	0	0	1	0	0	0	0	0	0	11	7	0	0	0	0	0	0	0	0	0	0	0	0	0	0	0	0	0	0	0	0	0	0	0	0
k2.19.7	1716002	5971862	0	4.329396	177	220.652	0	3.028564	61.83644	34.95369	0.181308	0.5763689	0	0	0	0	2	2	0	0	0	0	0	5	3	0	0	0	0	0	0	0	0	0	0	1	0	0	0	0	0	0	0	0	0	0	0	0	0
k2.19.8	1716002	5971882	0	5.685645	157	223.824	0	4.129145	57.82397	37.34607	0.700808	0.5762749	0	0	0	0	0	0	0	0	0	0	0	0	5	0	0	0	0	0	0	0	0	0	0	1	0	0	0	0	0	0	0	0	0	0	0	0	0
k2.19.9	1716002	5971891	0	3.447978	148	219.069	0	4.564179	59.85418	35.20653	0.375121	0.625	0	0	0	0	0	3	0	0	0	0	0	0	0	0	0	0	0	0	0	0	0	0	0	0	0	1	0	0	0	0	0	0	0	0	0	0	0
k2.19.10	1716002	5971892	0	4.650016	147	222.219	0	4.226131	58.60292	36.63588	0.535063	0.5733805	0	0	0	0	0	0	0	0	0	0	0	1	3	0	0	0	0	0	0	0	0	0	0	1	0	0	0	0	0	0	0	0	0	0	0	0	0
k2.20.1	1716002	5971893	0	3.645396	146	228.635	0	3.635801	55.98447	39.38055	0.999183	0.4440711	0	0	0	0	0	0	0	0	0	0	0	0	4	0	0	0	0	0	0	1	0	0	0	0	0	1	0	0	0	0	0	0	1	0	0	0	0
k2.20.2	1716002	5971897	0	4.37883	142	225.794	0	3.924995	57.0715	38.22554	0.777966	0.747952	0	0	0	0	0	6	0	0	0	0	0	0	3	0	0	0	0	0	0	0	0	0	0	0	0	0	0	0	0	0	0	0	0	0	0	0	0
k2.20.3	1716002	5971902	0	6.241896	137	227.846	0	3.478021	56.69098	39.15234	0.678658	0.6485902	0	0	0	0	2	31	0	0	0	0	0	14	3	0	0	0	0	0	0	1	0	0	0	2	0	0	0	0	0	0	0	0	0	0	0	0	0
k2.20.4	1716002	5971941	0	9.161542	98	221.876	5.883832	3.323594	53.13235	37.00359	0.659406	0.7446289	0	0	0	0	2	66	0	0	0	0	0	2	7	0	0	0	0	0	0	0	0	0	0	0	0	0	0	0	0	0	0	0	0	0	0	0	0
k2.20.5	1716002	5971942	0	9.161542	97	221.876	5.883832	3.323594	53.13235	37.00359	0.659406	0.7446289	0	0	0	0	1	64	0	0	0	0	0	0	9	0	0	0	0	0	0	0	0	0	0	1	0	0	0	0	0	0	0	0	0	0	0	0	0
k2.20.6	1716002	5971943	0	9.161542	96	221.876	5.883832	3.323594	53.13235	37.00359	0.659406	0.7446289	0	0	0	0	0	64	0	0	0	0	0	0	7	0	0	0	0	0	0	1	0	0	0	2	0	0	0	0	0	0	0	0	0	0	0	0	0
k2.20.7	1716002	5971962	0	12.02733	77	227.763	0	4.945207	54.37945	39.34989	1.325455	1.013354	0	0	0	0	0	34	0	0	0	0	0	2	7	0	0	0	0	0	0	1	0	0	0	3	0	0	0	0	0	0	0	0	0	0	1	0	0
k2.20.8	1716002	5971982	0	4.964407	57	250.218	3.413501	2.702297	43.80382	45.43019	4.650188	0.7945178	0	0	0	0	0	21	0	0	0	0	0	3	6	0	0	0	0	0	0	0	0	0	0	0	0	1	0	0	0	0	0	0	0	0	0	0	0
k2.20.9	1716002	5971991	0	6.597818	48	217.231	4.072207	2.990762	58.96372	33.81522	0.163847	0.7422471	0	0	0	0	1	60	0	0	0	0	0	0	13	0	0	0	0	0	0	0	0	0	0	0	0	0	0	0	0	0	0	0	0	0	0	0	0
k2.20.10	1716002	5971992	0	6.399388	47	212.238	1.085749	5.345995	61.191	31.18858	1.188677	1.238352	0	0	0	0	1	41	0	0	0	0	0	0	3	0	0	0	0	0	0	1	0	0	0	0	0	0	0	0	0	0	0	0	0	0	2	0	0
k3.21.1	1716102	5971992	0	6.779038	28	230.229	0	3.280429	55.76509	40.19017	0.764312	0.8143464	0	0	0	0	0	38	0	0	0	0	0	0	4	0	0	1	0	1	0	2	0	0	0	2	0	0	0	0	0	0	0	0	0	0	1	0	0
k3.21.2	1716102	5971991	0	10.06584	29	235.896	0	2.65964	53.73092	42.57903	1.030418	0.6108202	1	0	0	0	0	47	0	0	0	0	0	0	3	0	0	0	0	0	0	4	0	0	0	1	0	0	0	0	0	0	0	1	0	0	0	0	0
k3.21.3	1716102	5971982	0	4.884895	38	236.48	0	3.429585	52.29552	42.90624	1.368658	0.8053961	1	0	0	0	0	38	0	0	0	0	0	0	1	0	0	0	0	0	0	3	0	0	0	1	0	0	6	0	0	0	0	0	0	0	0	0	0
k3.21.4	1716102	5971962	0	4.058808	57	234.006	0	2.89781	54.37215	41.80505	0.924987	0.6280605	1	0	0	0	0	4	0	0	0	0	0	0	0	0	0	0	0	0	0	0	0	0	0	2	0	0	0	0	0	0	0	0	0	0	0	0	0
k3.21.5	1716102	5971943	0	7.684677	76	241.5	0	2.229021	51.55799	44.72401	1.488975	0.656928	0	0	0	0	0	3	0	0	0	0	0	0	0	0	0	0	0	0	0	3	0	0	0	6	0	0	0	0	0	0	0	0	0	0	0	0	0
k3.21.6	1716102	5971942	0	7.684677	77	241.5	0	2.229021	51.55799	44.72401	1.488975	0.656928	0	0	0	0	0	0	0	0	0	0	0	0	0	0	0	0	0	0	0	4	0	0	0	1	0	0	0	0	0	0	0	0	0	0	0	0	0
k3.21.7	1716102	5971941	0	7.684677	78	241.5	0	2.229021	51.55799	44.72401	1.488975	0.656928	0	0	0	0	0	5	0	0	0	0	0	0	1	0	0	0	0	0	0	2	0	0	0	2	0	1	0	0	0	0	0	0	0	0	0	0	0
k3.21.8	1716102	5971902	0	3.788221	116	227.568	0	3.446851	56.92141	39.03494	0.596797	0.5887075	0	0	0	0	0	13	0	0	0	0	0	0	0	0	0	0	0	0	0	0	0	0	0	7	0	0	0	0	0	0	0	0	0	0	0	0	0
k3.21.9	1716102	5971897	0	6.460668	121	223.157	0	3.977357	58.55036	37.05487	0.41742	0.5316321	1	0	0	0	0	23	0	0	0	0	0	0	0	0	0	0	0	0	0	1	0	0	0	2	0	0	0	0	0	0	0	0	0	0	0	0	0
k3.22.2	1716102	5971891	0	3.537074	127	222.124	0	5.452955	56.58968	37.24188	0.715483	0.925335	0	0	0	0	0	17	0	0	0	0	0	0	2	0	0	0	0	0	0	0	0	0	0	5	0	1	0	0	0	0	0	0	0	0	0	0	0
k3.22.3	1716102	5971882	0	8.411474	136	225.327	0	3.804626	57.57172	38.0136	0.610049	0.6545393	3	0	0	0	0	34	0	0	0	0	0	1	3	0	0	0	0	0	0	0	0	0	0	2	0	0	0	0	0	0	0	0	0	0	0	0	0
k3.22.4	1716102	5971862	0	4.071796	156	236.359	0	2.637659	53.4911	42.62613	1.245118	0.7802469	0	0	0	0	1	17	0	0	0	0	0	49	1	0	0	0	0	0	0	0	0	0	0	0	0	1	0	0	0	0	0	0	0	0	0	0	0
k3.22.5	1716102	5971843	0	8.947237	175	230.254	0	2.990432	56.14365	40.17418	0.691732	0.856833	1	0	0	0	0	63	0	0	0	0	0	15	1	0	0	0	0	0	0	2	0	0	0	6	0	0	0	0	0	0	0	0	0	0	0	0	0
k3.22.6	1716102	5971842	0	8.947237	176	230.254	0	2.990432	56.14365	40.17418	0.691732	0.856833	1	0	0	0	0	50	0	0	0	0	0	0	0	0	0	0	0	0	0	1	0	0	0	3	0	0	0	0	0	0	0	0	0	0	0	0	0
k3.22.7	1716102	5971841	0	8.947237	177	230.254	0	2.990432	56.14365	40.17418	0.691732	0.856833	1	0	0	0	0	70	0	0	0	0	0	11	3	0	0	0	0	0	0	1	0	0	0	3	0	0	0	0	0	0	0	0	0	0	0	0	0
k3.22.8	1716102	5971802	0	15.09408	216	228.369	0	3.185408	56.85122	39.31096	0.65242	0.6810779	0	0	0	0	0	65	0	0	0	0	0	0	5	0	0	0	0	0	0	0	0	0	0	7	0	0	0	0	0	0	0	0	0	0	0	0	0
k3.22.9	1716102	5971797	0	3.093063	221	229.367	0	3.027021	56.54994	39.73912	0.683917	0.8204567	0	0	0	0	0	62	0	0	0	0	0	0	2	0	0	0	0	0	0	3	0	0	0	8	0	1	0	0	0	0	0	0	0	0	0	0	0
k3.22.10	1716102	5971793	0	7.125092	225	231.238	0	2.798619	55.89527	40.5716	0.734516	0.884847	0	0	0	0	0	113	0	0	0	0	0	0	1	0	0	0	0	0	0	0	0	0	0	4	0	0	0	0	0	0	0	0	0	0	0	0	0
k3.23.1	1716102	5971792	0	7.738795	226	235.369	0	2.479923	54.2135	42.33687	0.96971	0.8056758	0	0	0	0	2	94	0	0	0	0	0	0	2	0	0	0	0	0	0	0	0	0	0	1	0	1	0	0	0	0	0	0	0	0	0	0	0
k3.23.2	1716102	5971791	0	12.58782	227	227.894	0	3.172162	57.12143	39.11057	0.59584	0.7451028	1	0	0	0	0	70	0	0	0	0	0	0	2	0	0	0	0	0	0	0	0	0	0	2	0	0	0	0	0	0	0	0	0	0	0	0	0
k3.23.3	1716102	5971782	0	11.82721	236	233.007	0	2.844923	54.89095	41.32535	0.938787	0.7864078	0	0	0	0	3	46	0	0	0	0	0	6	3	0	0	0	0	0	0	1	0	0	0	1	0	0	0	0	0	0	0	0	0	0	0	0	0
k3.23.4	1716102	5971762	0	6.789864	256	233.182	0	2.92607	54.65783	41.31623	1.099871	1.042168	0	0	0	0	11	5	0	0	0	0	0	0	2	0	0	0	0	0	0	1	0	0	0	10	0	0	0	0	0	0	0	1	0	0	0	0	0
k3.23.5	1716102	5971743	0	3.182749	275	233.831	0	2.740694	54.61386	41.64151	1.003932	0.9317123	0	0	0	0	0	39	0	0	0	0	0	0	1	0	0	0	0	0	0	1	0	0	0	7	0	0	0	0	0	0	0	0	0	0	0	0	0
k3.23.6	1716102	5971742	0	3.182749	276	233.831	0	2.740694	54.61386	41.64151	1.003932	0.9317123	0	0	0	0	0	127	0	0	0	0	0	6	4	0	0	0	0	0	0	0	0	0	0	6	0	1	0	0	0	0	0	0	0	0	0	0	0
k3.23.7	1716102	5971741	0	3.182749	277	233.831	0	2.740694	54.61386	41.64151	1.003932	0.9317123	0	0	0	0	0	67	0	0	0	0	0	0	2	0	1	0	0	0	0	0	0	0	0	5	0	0	0	0	0	0	0	0	0	0	0	0	0
k3.23.8	1716102	5971702	0	6.375576	316	222.445	0	4.006334	58.86707	36.68882	0.437773	0.8321403	3	0	0	0	0	8	0	0	0	0	1	0	2	0	0	0	0	0	0	0	0	0	0	0	0	0	0	0	0	0	0	0	0	0	0	0	0
k3.23.10	1716102	5971693	0	3.911068	325	215.617	0	5.262161	60.79842	33.67133	0.268096	0.4225893	1	0	0	0	1	1	0	0	0	0	0	0	2	0	0	0	0	0	0	0	0	0	0	0	0	0	0	0	0	0	0	0	0	0	0	0	0
k3.24.1	1716102	5971692	0	11.18799	326	223.186	0	2.696541	60.94264	36.17581	0.185005	0.635152	0	0	0	0	0	0	0	0	0	0	0	0	1	0	0	0	0	0	0	0	0	0	0	1	0	0	0	0	0	0	0	0	0	0	0	0	0
k3.24.4	1716102	5971662	0	5.565691	356	221.302	0	2.688683	62.11987	35.07956	0.111881	0.7511625	1	0	0	0	1	2	0	0	0	0	0	5	3	0	0	0	0	0	0	2	0	0	0	1	0	0	0	0	0	0	0	0	0	0	0	0	0
k3.24.5	1716102	5971643	0	7.987735	375	220.738	0	2.985137	61.91596	34.94012	0.158783	0.6039689	9	0	0	0	0	0	0	0	0	0	0	3	4	0	0	0	0	0	0	0	0	0	0	0	0	1	0	0	0	0	0	0	0	0	0	0	0
k3.24.6	1716102	5971642	0	7.987735	376	220.738	0	2.985137	61.91596	34.94012	0.158783	0.6039689	9	0	0	0	0	0	0	0	0	0	0	0	0	0	0	0	0	0	0	0	0	0	0	0	0	0	0	0	0	0	0	0	0	0	0	0	0
k3.24.7	1716102	5971641	0	7.987735	377	220.738	0	2.985137	61.91596	34.94012	0.158783	0.6039689	9	0	0	0	4	3	0	0	0	0	0	10	5	0	0	0	0	0	0	0	0	0	0	0	0	0	0	0	0	0	0	0	0	0	0	0	0
k3.24.8	1716102	5971602	0	2.941442	416	223.267	0	2.6637	60.91212	36.23029	0.193893	0.666004	1	0	0	0	0	0	0	0	0	0	0	3	2	0	0	0	0	0	0	0	0	0	0	4	0	0	0	0	0	0	0	0	0	0	0	0	0
k3.24.10	1716102	5971593	0	8.164003	425	218.535	0	3.061573	63.17891	33.67618	0.083329	0.7576669	0	0	0	0	0	0	0	0	0	0	0	0	0	0	0	0	0	0	0	0	0	0	0	0	0	0	0	0	0	0	0	0	0	0	0	0	0
k3.25.1	1716102	5971592	0	4.866102	426	222.848	0	2.668129	61.16224	35.98772	0.181908	0.6503527	0	0	0	0	0	0	0	0	0	0	0	0	3	0	0	0	0	0	0	1	0	0	0	1	0	0	0	0	0	0	0	0	0	0	0	0	0
k3.25.2	1716102	5971591	0	1.389014	427	217.035	0	4.662981	60.91942	34.1759	0.241704	0.5608388	3	0	0	0	0	1	0	0	0	0	0	0	2	0	0	0	0	0	0	0	0	0	0	2	0	0	0	0	0	0	0	0	0	0	0	0	0
k3.25.3	1716102	5971582	0	1.407054	436	217.387	0	3.362895	63.2976	33.22712	0.112375	0.7392473	1	0	0	0	0	0	0	0	0	0	0	0	2	0	0	0	0	0	0	0	0	0	0	3	0	0	0	0	0	0	0	0	0	0	0	0	0
k3.25.5	1716102	5971543	0	0.7372881	475	217.892	0	3.278403	63.1599	33.45482	0.106882	0.6253006	4	0	0	0	0	2	0	0	0	0	0	0	1	0	0	0	0	0	0	0	0	0	0	0	0	0	0	0	0	0	0	0	0	0	0	0	0
k3.25.6	1716102	5971542	0	0.7372881	476	217.892	0	3.278403	63.1599	33.45482	0.106882	0.6253006	4	0	0	0	0	6	0	0	0	0	0	0	2	0	0	0	0	0	0	0	0	0	0	1	0	0	0	0	0	0	0	0	0	0	0	0	0
k3.25.7	1716102	5971541	0	0.7372881	477	217.892	0	3.278403	63.1599	33.45482	0.106882	0.6253006	4	0	0	0	0	4	0	0	0	0	0	0	1	0	1	0	0	0	0	0	0	0	0	0	0	1	0	0	0	0	0	0	0	0	0	0	0
k3.25.8	1716102	5971502	0	2.705872	516	215.966	0	3.552925	63.90909	32.46733	0.070659	0.5785224	4	0	0	0	0	1	0	0	0	0	0	0	1	0	0	0	0	0	0	0	0	0	0	0	0	1	0	0	0	0	0	0	0	0	0	0	0
k3.25.10	1716102	5971493	0	3.182749	525	214.236	0	4.982968	62.13182	32.7851	0.10011	0.7866728	0	0	0	0	0	12	0	0	0	0	0	0	0	0	0	0	0	0	0	0	0	0	0	0	0	0	0	0	2	0	0	0	0	0	0	0	0
k3.27.3	1716102	5971382	0	3.863673	636	215.255	0	5.06002	61.343	33.3926	0.204386	0.6242568	0	1	0	0	0	1	1	0	0	0	0	0	0	0	3	1	0	0	0	0	0	0	0	5	0	0	0	0	1	0	0	0	0	0	0	0	0
k3.27.4	1716102	5971362	0	6.054119	656	211.379	0	5.701083	62.65441	31.55058	0.093927	0.7104796	0	1	0	0	0	0	0	0	0	0	0	0	0	1	0	0	0	0	0	0	0	0	0	0	0	0	0	0	0	0	0	0	0	0	0	0	0
k3.27.5	1716102	5971343	0	4.058808	675	212.468	0.710256	5.796985	60.74405	31.39435	1.356993	0.5362687	0	1	0	0	0	0	0	0	2	0	0	0	0	0	2	0	0	0	0	0	0	0	0	1	0	0	0	0	0	0	0	0	0	0	0	0	0
k3.27.6	1716102	5971342	0	4.058808	676	212.468	0.710256	5.796985	60.74405	31.39435	1.356993	0.5362687	0	1	0	0	0	2	0	0	0	0	0	0	0	0	0	0	0	0	0	0	0	0	0	0	0	0	0	0	0	0	0	0	0	0	2	0	0
k3.27.7	1716102	5971341	0	4.058808	677	212.468	0.710256	5.796985	60.74405	31.39435	1.356993	0.5362687	0	0	0	0	0	3	0	0	0	0	0	0	0	0	0	1	0	0	0	0	0	0	0	2	1	1	0	0	0	1	0	0	0	0	1	0	0
k3.27.8	1716102	5971302	0	2.460135	716	191.177	3.27765	10.12438	63.42393	23.16711	0.006928	1.039206	0	3	0	0	0	0	0	0	0	0	0	0	0	0	1	1	0	0	0	0	0	0	0	3	0	1	0	0	1	1	0	0	0	0	1	0	0
k3.27.9	1716102	5971297	0	5.615205	721	189.176	1.813984	11.47703	64.4325	22.26984	0.006635	1.031503	3	3	0	0	0	0	0	0	0	0	0	0	1	0	0	0	0	0	0	0	0	0	0	6	0	0	0	0	0	1	0	0	0	0	1	0	0
k3.27.10	1716102	5971293	0	5.615205	725	191.81	0	12.66061	62.87566	24.45138	0.01235	0.8118271	0	3	0	0	0	1	0	0	0	0	0	0	0	0	0	2	0	0	0	0	0	0	0	1	0	0	0	0	0	0	0	0	0	0	2	0	0
k3.28.3	1716102	5971282	0	3.720574	736	192.401	1.929381	10.48025	63.79137	23.78646	0.01254	1.08202	4	1	0	0	0	8	0	0	0	0	0	0	0	0	0	4	0	0	0	0	0	0	0	3	0	0	0	0	0	0	0	0	0	0	1	0	0
k3.28.4	1716102	5971262	0	5.357627	756	190.707	0	13.25544	62.63489	24.09849	0.011173	0.9433962	0	1	0	0	0	0	1	0	0	0	0	0	0	0	0	1	0	0	0	0	0	0	0	4	0	0	0	0	0	0	0	0	0	0	1	0	0
k3.28.5	1716102	5971243	0	3.50681	775	206.681	1.681259	7.10012	60.92103	30.14306	0.154531	0.8401527	0	3	0	0	0	0	1	0	0	0	0	0	0	0	0	0	0	0	0	0	0	0	0	0	0	0	0	0	0	1	0	0	0	0	9	0	0
k3.28.6	1716102	5971242	0	3.50681	776	206.681	1.681259	7.10012	60.92103	30.14306	0.154531	0.8401527	0	2	0	0	0	4	0	0	0	2	0	0	0	0	0	3	0	2	0	0	0	0	0	1	0	0	0	0	0	0	0	0	0	0	5	0	0
k3.28.7	1716102	5971241	0	3.50681	777	206.681	1.681259	7.10012	60.92103	30.14306	0.154531	0.8401527	0	3	0	0	0	0	0	0	0	0	0	0	0	0	19	0	0	0	0	0	0	0	0	1	0	1	0	0	0	0	0	0	0	0	7	0	0
k3.28.8	1716102	5971202	0	2.91752	816	220.952	0	4.633075	58.76954	36.19097	0.406421	0.5837492	0	2	0	0	0	0	0	0	0	0	0	0	0	0	0	1	0	0	0	0	0	0	0	0	0	0	0	0	0	0	0	0	0	0	2	0	0
k3.28.9	1716102	5971197	0	2.912885	821	219.695	0	4.670867	59.42532	35.56712	0.336692	0.4852983	0	1	0	0	0	0	0	0	0	0	0	0	0	0	0	1	0	0	0	0	0	0	0	0	0	0	0	0	0	0	0	0	0	0	0	0	0
k3.29.1	1716102	5971192	0	4.365474	826	218.227	0	4.863114	59.92004	34.88662	0.330225	0.5434096	0	0	0	0	0	0	0	0	0	0	0	0	0	0	0	2	0	0	0	0	0	0	0	1	0	0	0	0	0	0	0	0	0	0	0	0	0
k3.29.3	1716102	5971182	0	4.232525	836	218.13	0	4.918052	59.88993	34.85475	0.337269	0.4710921	0	1	0	0	0	4	0	0	0	0	0	0	0	0	0	1	0	0	0	0	0	0	0	2	0	0	0	0	0	0	0	0	0	0	0	0	0
k3.29.4	1716102	5971162	0	1.418195	856	212.643	0	5.624926	61.93643	32.25032	0.188322	0.6460388	3	1	0	0	0	0	0	0	0	0	0	0	0	0	0	3	0	0	0	0	0	0	0	3	0	0	0	0	0	0	0	0	0	0	0	0	0
k3.29.8	1716102	5971102	0	3.301164	916	198.076	0	8.884116	65.66936	25.43776	0.008762	0.441655	0	2	0	0	0	1	1	0	0	0	0	0	0	0	10	12	0	1	0	0	0	0	0	4	0	0	0	0	0	0	0	0	0	0	4	0	0
k3.29.9	1716102	5971097	0	2.245874	921	207.707	0	6.931554	62.71886	30.20762	0.141972	0.5691769	4	1	0	0	1	0	0	0	0	0	0	0	0	0	0	4	0	0	0	0	0	0	0	3	0	0	0	0	0	0	0	0	0	0	0	0	0
k3.29.10	1716102	5971093	0	1.326651	925	200.074	0	8.236906	65.49294	26.26118	0.008971	0.7071083	0	0	0	0	0	1	0	0	0	0	0	0	0	0	77	5	0	0	0	0	0	0	0	1	0	2	0	0	0	0	0	0	0	0	9	0	0
k3.30.1	1716102	5971092	0	3.622777	926	200.279	0	8.034736	65.73643	26.22119	0.007651	0.8163735	0	3	0	1	0	0	0	0	0	0	0	0	0	0	56	10	0	0	0	0	0	0	0	7	0	0	0	0	0	0	0	0	0	0	24	1	0
k3.30.3	1716102	5971082	0	4.929017	936	194.691	0	9.386107	67.19728	23.40526	0.011358	0.6334409	0	1	0	0	0	0	2	0	0	0	0	0	0	0	77	5	0	1	0	0	0	0	0	4	0	0	2	0	0	1	0	0	0	0	30	0	0
k3.30.5	1716102	5971043	0	1.769492	975	205.36	0	7.328038	63.59988	29.01577	0.056318	0.6910673	0	2	0	0	0	0	0	0	0	0	0	0	0	0	0	9	0	0	0	0	0	0	0	4	0	0	0	0	0	0	0	0	0	0	2	0	0
k3.30.6	1716102	5971042	0	1.769492	976	205.36	0	7.328038	63.59988	29.01577	0.056318	0.6910673	0	2	0	0	0	0	0	0	0	0	0	0	0	0	0	0	0	0	0	0	0	0	0	6	0	0	0	0	0	0	0	0	0	0	2	0	0
k3.30.7	1716102	5971041	0	1.769492	977	205.36	0	7.328038	63.59988	29.01577	0.056318	0.6910673	0	2	0	0	1	0	1	0	0	0	0	0	0	0	0	4	0	0	0	0	0	0	0	0	0	0	0	0	0	0	0	0	0	0	6	0	0
k3.30.8	1716102	5971002	0	5.576306	1016	199.093	0	6.39364	69.99049	23.60892	0.006957	0.5933918	0	1	0	0	0	0	5	0	0	0	0	0	0	0	0	7	2	0	0	0	0	0	0	0	0	0	0	0	0	0	0	0	0	0	17	0	0
k3.30.9	1716102	5970993	0	3.035989	1025	199.198	0	6.446043	69.79656	23.74862	0.008774	0.7279345	0	2	0	0	0	0	8	0	0	0	0	0	0	0	0	7	0	0	0	0	0	0	0	3	0	0	0	0	0	0	0	0	0	0	11	0	0
k3.30.10	1716102	5970992	0	1.821593	1026	194.342	0	7.555388	71.19012	21.25448	0	0.4432624	0	0	0	0	0	0	0	0	0	0	0	0	0	0	0	0	0	0	0	0	0	0	0	1	0	0	0	0	1	0	0	0	0	0	6	0	0
k4.31.1	1716202	5970992	0	11.58997	1028	184.221	4.204173	9.470357	68.77581	17.54966	0	0.6385696	0	2	0	0	0	0	0	0	0	0	0	0	0	0	1	0	0	0	1	0	0	0	0	6	0	1	0	0	3	3	0	0	0	0	10	1	0
k4.31.2	1716202	5970993	0	5.138948	1027	188.511	3.403208	8.670521	68.68378	19.24599	0	1.186825	0	1	0	0	0	0	1	1	0	0	1	0	0	0	1	4	0	0	0	0	0	0	0	3	0	0	1	0	0	2	0	0	0	0	6	0	0
k4.31.3	1716202	5971002	0	5.981817	1018	175.446	4.260965	14.58807	65.08453	16.06643	0	1.46916	0	2	0	0	0	1	2	0	0	0	0	0	0	1	2	3	0	1	0	0	0	0	0	2	0	0	0	0	2	13	2	0	0	0	9	0	0
k4.31.4	1716202	5971041	0	2.422579	979	213.907	0	5.670565	61.21115	32.94937	0.168908	0.6772282	4	1	0	0	0	0	4	0	0	0	0	0	0	0	0	4	0	0	0	0	0	0	0	5	0	0	0	0	0	1	0	0	0	0	9	0	0
k4.31.5	1716202	5971042	0	2.422579	978	213.907	0	5.670565	61.21115	32.94937	0.168908	0.6772282	4	2	0	0	0	1	0	0	0	0	0	0	0	0	0	3	0	0	0	0	0	0	0	1	0	0	0	0	0	0	0	0	0	0	8	0	0
k4.31.6	1716202	5971043	0	2.422579	977	213.907	0	5.670565	61.21115	32.94937	0.168908	0.6772282	4	1	0	0	0	0	0	0	0	0	0	0	1	1	0	4	0	0	0	0	0	0	0	4	1	0	0	0	0	0	0	0	0	0	12	0	0
k4.31.7	1716202	5971062	0	5.007128	958	209.291	1.748089	6.729044	59.81876	31.01901	0.685101	0.7401925	0	1	0	0	0	0	1	0	0	1	0	0	0	0	0	2	0	1	0	0	0	0	0	2	0	0	0	0	0	1	0	0	0	0	14	0	0
k4.31.8	1716202	5971082	0	3.010476	938	192.304	0	13.37973	61.04875	25.45483	0.116687	0.9966429	0	1	0	0	0	0	0	0	0	1	0	0	0	0	0	3	0	0	0	0	0	0	0	2	0	0	0	0	0	0	0	0	0	0	3	0	0
k4.31.9	1716202	5971091	0	3.348517	929	187.527	0	11.94949	67.46582	20.57635	0.008344	0.9592084	0	4	0	0	0	0	1	0	0	0	0	0	0	0	0	2	0	0	0	0	0	0	0	1	0	0	0	0	0	0	0	0	0	0	3	0	0
k4.31.10	1716202	5971092	0	5.191927	928	185.075	0	12.82018	67.70454	19.47527	0	0.6989017	0	1	0	0	0	1	2	0	0	0	0	0	0	0	1	4	0	0	0	0	0	0	0	7	0	0	0	0	0	0	0	0	0	0	18	0	0
k4.32.1	1716202	5971093	0	3.537074	927	191.011	0	10.50695	67.67976	21.80629	0.007003	0.8283527	0	1	0	0	0	1	0	0	0	0	0	0	0	0	0	4	0	0	0	0	0	0	0	4	0	0	0	0	0	0	0	0	0	0	14	0	0
k4.32.2	1716202	5971097	0	4.437631	923	192.438	0	10.18277	67.29781	22.50972	0.009704	0.8836368	0	2	0	0	0	3	3	0	0	1	0	0	0	0	2	12	0	0	0	0	0	0	0	3	0	0	0	0	1	1	0	0	0	0	31	0	0
k4.32.3	1716202	5971102	0	2.758382	918	196.916	0	11.02613	62.43261	26.52508	0.016182	0.654113	0	0	0	0	0	0	1	0	0	0	0	0	0	0	8	4	0	0	0	0	0	0	0	1	0	0	0	0	0	0	0	0	0	0	23	0	0
k4.32.4	1716202	5971141	0	5.30351	880	195.668	0	9.995256	65.12699	24.86309	0.014658	0.5914049	0	1	0	0	0	0	1	0	0	0	0	0	0	0	0	4	0	0	0	0	0	0	0	0	0	0	0	0	0	0	0	0	0	0	6	0	0
k4.32.5	1716202	5971142	0	5.30351	879	195.668	0	9.995256	65.12699	24.86309	0.014658	0.5914049	0	2	0	0	0	1	1	0	0	0	0	0	0	0	0	3	0	0	0	0	0	0	0	2	0	0	0	0	0	0	0	0	0	0	11	0	0
k4.32.6	1716202	5971143	0	5.30351	878	195.668	0	9.995256	65.12699	24.86309	0.014658	0.5914049	0	2	0	0	0	0	1	0	0	0	0	0	0	0	0	0	0	0	0	1	0	0	1	3	0	0	0	0	1	0	0	0	0	0	6	0	0
k4.32.7	1716202	5971162	0	4.209564	859	202.003	0	5.751188	69.09693	25.15188	0	0.7990735	0	1	0	0	0	0	0	0	0	0	0	0	0	0	0	7	0	0	0	0	0	0	0	4	0	0	0	0	0	0	0	0	0	0	1	0	0
k4.32.8	1716202	5971182	0	3.501024	839	209.304	0	5.983509	63.50114	30.49431	0.021034	0.6731358	1	2	0	0	0	0	1	0	0	0	0	0	0	0	0	2	0	0	0	0	0	0	0	3	0	0	0	0	0	0	0	0	0	0	1	0	0
k4.32.9	1716202	5971191	0	1.755861	830	213.267	0	5.482355	61.86591	32.50903	0.142706	0.606338	1	0	0	0	0	0	1	0	0	0	0	0	0	0	0	1	0	0	0	0	0	0	0	3	0	0	0	0	0	0	0	0	0	0	0	0	0
k4.32.10	1716202	5971192	0	4.607559	829	210.897	0	6.070397	62.31747	31.4987	0.113431	0.7009063	0	0	0	0	0	2	0	0	0	0	0	0	0	0	0	1	0	0	0	0	0	0	0	1	0	0	0	0	0	0	0	0	0	0	1	0	0
k4.33.1	1716202	5971193	0	5.518356	828	211.216	0	6.09058	62.11388	31.68022	0.115322	0.6841951	1	1	0	0	0	0	0	0	0	0	0	0	0	0	0	0	0	0	0	0	0	0	0	1	0	0	0	0	1	0	0	0	0	0	1	0	0
k4.33.2	1716202	5971197	0	5.839814	824	206.406	0	8.47031	60.75479	30.69452	0.080377	0.7515521	0	1	1	0	0	0	0	0	9	0	0	0	0	0	0	0	0	0	0	0	0	0	0	0	0	0	0	4	0	0	0	0	0	0	1	0	0
k4.33.4	1716202	5971241	0	4.607559	780	240.068	0	2.411234	52.04659	44.35348	1.188704	0.5701697	7	0	0	0	0	0	1	0	0	0	0	0	0	0	0	2	0	0	0	0	0	0	0	5	0	0	0	0	0	0	0	0	0	0	0	0	0
k4.33.5	1716202	5971242	0	4.607559	779	240.068	0	2.411234	52.04659	44.35348	1.188704	0.5701697	7	0	0	0	0	0	0	0	0	0	0	0	0	0	0	5	0	0	0	0	0	0	0	4	0	0	0	0	0	0	0	0	0	0	0	0	0
k4.33.6	1716202	5971243	0	4.607559	778	240.068	0	2.411234	52.04659	44.35348	1.188704	0.5701697	7	0	0	0	0	1	0	0	0	0	0	0	1	0	0	7	0	0	0	0	0	0	0	7	0	0	0	0	0	0	0	0	0	0	0	0	0
k4.33.9	1716202	5971291	0	3.92539	730	225.028	0	5.794934	54.56256	38.31662	1.325883	0.7101947	4	3	0	0	0	1	0	0	0	0	0	0	1	0	0	3	0	0	0	0	0	0	1	3	0	0	0	0	0	0	0	0	0	0	3	0	0
k4.33.10	1716202	5971292	0	2.093341	729	219.593	0	6.446779	56.41718	36.30825	0.827785	0.6815969	1	3	0	0	0	0	0	0	0	1	0	0	0	0	0	1	0	0	0	0	0	0	0	3	0	0	0	0	0	0	0	0	0	0	0	0	0
k4.34.1	1716202	5971293	0	3.571751	728	206.895	0	6.997018	63.19181	29.73729	0.073874	0.7210205	7	1	0	0	0	0	0	0	0	0	0	0	1	0	0	2	0	0	0	0	0	0	0	0	0	0	0	0	0	0	0	0	0	0	1	0	0
k4.34.2	1716202	5971297	0	2.363659	724	215.084	0	5.473604	60.72887	33.48166	0.315864	0.5139406	0	0	0	0	0	0	0	0	0	0	0	0	1	0	0	1	0	0	0	0	0	0	0	1	0	0	0	0	0	0	0	0	0	0	1	0	0
k4.34.3	1716202	5971302	0	3.394932	719	222.912	0	5.891161	55.47152	37.51838	1.11893	0.6560962	5	1	0	0	0	0	1	0	0	0	0	0	0	0	0	4	0	0	0	0	0	0	0	4	0	0	0	0	1	0	0	0	0	0	0	0	0
k4.34.8	1716202	5971382	0	6.911339	640	228.342	0	3.62768	56.23101	39.41911	0.722203	0.6154129	5	1	0	0	0	4	0	0	0	0	0	0	1	0	0	0	0	0	0	0	0	0	0	2	0	1	0	0	0	0	0	0	0	0	0	0	0
k4.34.9	1716202	5971391	0	4.986306	631	223.55	0	4.283642	57.7998	37.30663	0.609922	0.535736	4	0	0	0	0	2	0	0	0	0	0	0	1	0	0	2	0	0	0	0	0	0	0	0	0	0	0	0	0	0	0	0	0	0	0	0	0
k4.34.10	1716202	5971392	0	3.693122	630	230.128	0	3.433577	55.55684	40.12371	0.885872	0.5577087	0	0	0	0	0	2	0	0	0	0	0	0	0	0	1	0	0	0	0	0	0	0	0	1	0	0	0	0	0	0	0	0	0	0	0	0	0
k4.35.1	1716202	5971393	0	2.347151	629	227.477	0	3.834704	56.35231	38.97201	0.840979	0.5406529	1	1	0	0	0	0	0	0	0	0	0	0	0	0	0	0	0	0	0	0	0	0	0	1	0	0	0	0	0	0	0	0	0	0	0	0	0
k4.35.2	1716202	5971397	0	4.144579	625	225.011	0	3.892052	57.63837	37.92722	0.542356	0.5795758	4	0	0	0	0	0	0	0	0	0	0	0	0	0	0	1	0	0	0	0	0	0	0	0	0	0	0	0	0	0	0	0	0	0	0	0	0
k4.35.3	1716202	5971402	0	4.44683	620	227.376	0	5.003426	54.49319	39.22023	1.283153	0.4738761	3	0	0	0	0	4	0	0	0	0	0	0	0	0	0	1	0	0	0	1	0	0	0	1	0	0	0	0	0	0	0	0	0	0	0	0	0
k4.35.4	1716202	5971441	0	4.762335	581	219.608	0	4.343134	59.97441	35.41304	0.269405	0.5459831	1	1	0	0	0	0	0	0	0	0	0	0	0	0	0	0	0	0	0	0	0	0	0	2	0	0	0	0	0	0	0	0	0	0	0	0	0
k4.35.5	1716202	5971442	0	4.762335	580	219.608	0	4.343134	59.97441	35.41304	0.269405	0.5459831	1	0	0	0	0	0	0	0	0	0	0	0	0	0	0	0	0	0	0	0	0	0	0	0	0	0	0	0	0	0	0	0	0	0	0	0	0
k4.35.6	1716202	5971443	0	4.762335	579	219.608	0	4.343134	59.97441	35.41304	0.269405	0.5459831	1	0	0	0	0	0	0	0	0	0	0	0	0	0	0	0	0	0	0	0	0	0	0	1	0	0	0	0	0	0	0	0	0	0	0	0	0
k4.37.2	1716202	5971597	0	5.872784	426	232.041	0	1.791685	57.29058	40.55889	0.358838	0.6279636	0	1	0	0	0	0	0	0	0	0	0	0	2	0	0	0	0	0	0	0	0	0	0	1	0	0	0	0	0	0	0	0	0	0	0	0	0
k4.37.3	1716202	5971602	0	4.906986	422	232.874	0	1.763173	56.85641	40.97094	0.40947	0.7678919	0	0	0	0	3	0	0	0	0	0	0	28	6	0	0	0	0	1	0	0	0	0	0	0	0	0	0	0	0	0	0	0	0	0	0	0	0
k4.37.4	1716202	5971641	0	5.898305	383	233.32	0	1.722696	56.67344	41.20492	0.398939	0.6655909	1	0	0	0	0	0	0	0	0	0	0	9	0	0	0	0	0	0	0	0	0	0	0	0	0	0	0	0	0	0	0	0	0	0	0	0	0
k4.37.5	1716202	5971642	0	5.898305	382	233.32	0	1.722696	56.67344	41.20492	0.398939	0.6655909	1	0	0	0	0	0	0	0	4	0	0	0	3	0	0	0	0	0	0	0	0	0	0	0	0	0	0	0	0	0	0	0	0	0	0	0	0
k4.37.6	1716202	5971643	0	5.898305	381	233.32	0	1.722696	56.67344	41.20492	0.398939	0.6655909	1	0	0	0	0	1	0	0	0	0	0	0	2	0	0	0	0	0	0	0	0	0	0	2	0	0	0	0	0	0	0	0	0	0	0	0	0
k4.37.9	1716202	5971691	0	6.92448	334	228.702	0	2.069956	58.77818	38.92993	0.221938	0.7268554	0	0	0	0	0	0	0	0	0	0	0	0	1	0	0	0	0	0	0	0	0	0	0	3	0	0	0	0	0	0	0	0	0	0	0	0	0
k4.37.10	1716202	5971692	0	8.837323	333	238.786	0	1.383955	54.18817	43.82314	0.60474	0.5830165	0	0	0	0	0	0	0	0	0	0	0	11	2	0	0	0	0	0	0	0	0	0	0	1	0	0	0	0	0	0	0	0	0	0	0	0	0
k4.38.1	1716202	5971693	0	5.122643	332	232.257	0	1.832963	57.10173	40.67305	0.392257	0.7683215	0	0	0	0	0	2	0	0	0	0	0	0	2	0	0	0	0	0	0	0	0	0	0	4	0	0	0	0	0	0	0	0	0	0	0	0	0
k4.38.2	1716202	5971697	0	5.913607	328	236.095	0	1.548732	55.41046	42.55221	0.488602	0.6462549	4	0	0	0	2	4	0	0	0	0	0	16	4	0	0	0	0	1	0	0	0	0	0	2	0	0	0	0	0	0	0	0	0	0	0	0	0
k4.38.3	1716202	5971702	0	4.751103	323	230.977	0	2.881288	55.94747	40.50468	0.666557	0.6934813	0	0	0	0	0	10	0	0	0	0	0	0	1	0	0	0	0	0	0	0	0	0	0	2	0	0	0	0	0	0	0	0	0	0	0	0	0
k4.38.4	1716202	5971741	0	4.674792	285	231.428	0	1.916996	57.42004	40.27313	0.389828	0.5921202	0	0	0	0	0	3	0	0	0	0	0	0	2	0	0	0	0	0	0	0	0	0	0	2	0	1	0	0	0	0	0	0	0	0	0	0	0
k4.38.5	1716202	5971742	0	4.674792	284	231.428	0	1.916996	57.42004	40.27313	0.389828	0.5921202	0	0	0	0	0	0	0	0	0	0	0	0	0	0	0	0	0	0	0	0	0	0	0	2	0	0	0	0	0	0	0	0	0	0	0	0	0
k4.38.6	1716202	5971743	0	4.674792	283	231.428	0	1.916996	57.42004	40.27313	0.389828	0.5921202	0	0	0	0	0	5	0	0	0	0	0	0	4	0	0	0	0	0	0	0	0	0	0	3	0	0	0	0	0	0	0	0	0	0	0	0	0
k4.38.7	1716202	5971762	0	4.339678	265	235.468	0	1.617204	55.65138	42.26383	0.46759	0.6737165	0	0	0	0	0	3	0	0	0	0	0	0	5	0	0	0	0	0	0	0	0	0	0	1	0	0	0	0	0	0	0	0	0	0	0	0	0
k4.38.8	1716202	5971782	0	4.978805	246	233.639	0	1.757108	56.45081	41.37362	0.418467	0.6263891	0	0	0	0	0	0	0	0	1	0	0	0	2	0	0	0	0	0	0	0	1	0	0	8	0	0	0	0	0	0	0	0	0	0	0	0	0
k4.38.9	1716202	5971791	0	5.254596	237	228.568	0	2.210063	58.59775	38.91753	0.274661	0.5642168	0	0	0	0	0	3	0	0	0	0	0	0	2	0	0	0	0	0	0	0	0	0	0	0	0	0	0	0	0	0	0	0	0	0	0	0	0
k4.38.10	1716202	5971792	0	3.775851	236	229.353	0	3.124412	56.44955	39.80259	0.623448	0.6506309	0	0	0	0	0	5	0	0	0	0	0	0	1	0	0	0	0	0	0	0	0	0	0	2	0	0	0	0	0	0	0	0	0	0	0	0	0
k4.39.1	1716202	5971793	0	6.322	235	229.381	0	2.112276	58.29634	39.27217	0.319208	0.8286088	0	0	0	0	0	2	0	0	0	0	0	0	0	0	0	0	0	0	0	0	0	0	0	1	0	0	0	0	0	0	0	0	0	0	0	0	0
k4.39.2	1716202	5971797	0	5.302958	231	224.687	0	2.436738	60.52415	36.88268	0.156439	0.73832	0	0	0	0	0	2	0	0	0	0	0	0	1	0	0	0	0	0	0	0	0	0	0	2	0	0	0	0	0	0	0	0	0	0	0	0	0
k4.39.3	1716202	5971802	0	6.169389	227	231.287	0	1.908525	57.5314	40.21622	0.34385	0.5996854	0	0	0	0	0	11	0	0	0	0	0	0	2	0	0	0	0	0	0	0	0	0	0	7	0	0	0	0	0	0	0	0	0	0	0	0	0
k4.39.4	1716202	5971841	0	5.557912	190	229.351	0	2.158621	58.24604	39.28933	0.306014	0.6296619	0	0	0	0	1	23	0	0	0	0	0	0	0	0	0	0	0	0	0	0	0	0	0	4	0	0	0	0	0	0	0	0	0	0	0	0	0
k4.39.5	1716202	5971842	0	5.557912	189	229.351	0	2.158621	58.24604	39.28933	0.306014	0.6296619	0	0	0	0	0	14	0	0	0	0	0	0	0	0	0	0	0	0	0	0	0	0	0	1	0	0	0	0	0	0	0	0	0	0	0	0	0
k4.39.6	1716202	5971843	0	5.557912	188	229.351	0	2.158621	58.24604	39.28933	0.306014	0.6296619	0	0	0	0	0	33	0	0	0	0	0	0	0	0	0	0	0	0	0	0	0	0	0	2	0	0	0	0	0	0	0	0	0	0	0	0	0
k4.39.7	1716202	5971862	0	4.941501	170	239.299	0	1.495783	53.7645	44.05777	0.681953	0.499951	0	0	0	0	0	60	0	0	0	0	0	0	1	0	0	0	0	0	0	2	0	0	0	1	0	0	0	0	0	0	0	0	0	0	0	0	0
k4.39.8	1716202	5971882	0	6.054119	152	236.569	0	1.566999	55.1392	42.78917	0.504628	0.6649367	0	0	0	0	0	3	0	0	0	0	0	0	0	0	0	0	0	0	0	0	0	0	0	3	0	0	0	0	0	0	0	0	0	0	0	0	0
k4.39.9	1716202	5971891	0	4.286102	144	226.486	0	3.693469	57.18341	38.56568	0.557442	0.4874294	0	0	0	0	0	5	0	0	0	0	0	0	0	0	0	0	0	0	0	0	0	0	0	1	0	0	0	0	0	0	0	0	0	0	0	0	0
k4.39.10	1716202	5971892	0	3.866329	144	231.221	0	3.083031	55.53711	40.6339	0.745955	0.6969451	0	0	0	0	0	5	0	0	0	0	0	0	0	0	0	0	0	0	0	0	0	0	0	5	0	0	0	0	0	0	0	0	0	0	0	0	0
k4.40.1	1716202	5971893	0	5.725307	143	230.741	0	2.069692	57.61959	39.98855	0.322163	0.7215565	0	0	0	0	0	5	0	0	0	0	0	0	0	0	0	0	0	0	0	0	0	0	0	3	0	0	0	0	0	0	0	0	0	0	0	0	0
k4.40.2	1716202	5971897	0	8.009918	139	234.03	0	1.775437	56.21012	41.56772	0.44672	0.7555447	0	0	0	0	0	3	0	0	0	0	0	2	1	0	0	0	0	0	0	2	0	0	0	2	0	0	0	0	0	0	0	0	0	0	0	0	0
k4.40.3	1716202	5971902	0	6.643457	135	230.616	0	3.089629	55.85914	40.41089	0.640337	0.6014162	0	0	0	0	0	2	0	0	0	0	0	0	0	0	0	0	0	0	0	2	0	0	0	5	0	0	0	0	0	0	0	0	0	0	0	0	0
k4.40.4	1716202	5971941	0	18.2917	103	235.805	0	2.470621	54.05584	42.59979	0.873753	0.764847	3	0	0	0	0	1	0	0	0	0	0	0	0	0	0	1	0	0	0	6	0	0	0	6	0	0	0	0	0	0	0	0	0	0	0	0	0
k4.40.5	1716202	5971942	0	18.2917	103	235.805	0	2.470621	54.05584	42.59979	0.873753	0.764847	3	0	0	0	0	1	0	0	0	0	0	0	0	0	0	0	0	0	0	3	0	0	0	0	0	0	8	0	0	0	0	0	0	0	0	0	0
k4.40.6	1716202	5971943	0	18.2917	102	235.805	0	2.470621	54.05584	42.59979	0.873753	0.764847	3	0	0	0	0	2	0	0	0	0	0	0	1	0	0	0	0	0	0	3	0	0	0	2	0	0	0	0	0	0	0	0	0	0	0	0	0
k4.40.7	1716202	5971962	0	8.518627	86	234.481	0	2.683087	54.43856	42.07824	0.800116	0.6346328	4	0	0	0	0	10	0	0	0	0	0	0	0	0	0	0	0	0	0	3	0	0	0	9	0	0	0	0	0	0	0	0	0	0	0	0	0
k4.40.8	1716202	5971982	0	12.70523	70	220.329	0	5.500301	57.48058	36.47683	0.542283	0.9781358	8	0	0	0	0	46	0	0	0	0	0	0	0	0	0	0	0	0	0	8	0	0	0	0	0	0	0	0	0	0	0	0	0	0	0	0	0
k4.40.9	1716202	5971991	0	10.0787	63	209.61	0	5.628283	64.03757	30.32103	0.013112	1.089075	0	0	0	0	0	0	0	0	0	0	0	0	1	0	0	0	0	0	0	3	0	0	0	2	0	0	0	0	0	0	0	0	0	0	0	0	0
k4.40.10	1716202	5971992	0	13.75308	62	218.451	0	2.853882	63.76706	33.36793	0.011131	1.014156	0	0	0	0	0	1	0	0	0	0	0	0	2	0	0	0	0	1	0	0	0	0	0	0	0	0	0	0	0	0	0	0	0	0	0	0	0
[truncated: 65 more columns]
