# Supplementary material for: Co-occurrence patterns and the large-scale spatial structure of benthic communities in seagrass meadows and bare sand
Source: BMC Ecol. 2020 Jul 8;20:37. doi: 10.1186/s12898-020-00308-4 (PMC7346362; doi:10.1186/s12898-020-00308-4)
Supplement: Supplementary file 2 — Additional file 2: Table S2 CSV-file containing the species-occurrence information for sandy habitats, as well as associated values for environmental variables. [file 12898_2020_308_MOESM2_ESM.txt]

label	east	north	seagrass	chla	dts	mgs	silt	veryfine	fine	medium	coarse	loi	shellhash	aglmac	antaur	aontri	aricid	armand	artbif	asychi	auscra	ausmod	ausstu	bocsyr	bumcir	callia	capite	cerato	chigla	collem	comgla	coscon	cragig	cycova	cyctho	dexami	dilsub	divari	dorvil	eatoni	edward	euchon	euttri	exowai	gammar	glycer	halvar	halwhi	hamzel
k1.1.5	1715902	5971943	84	0.984054	100	190.31	14.8807	9.280682	46.85996	28.24441	0.734251	1.510836	3	0	0	10	0	0	0	0	0	0	10	0	0	0	1	0	0	0	0	0	0	0	0	0	0	0	0	0	0	0	0	0	0	0	0	0	0
k1.1.6	1715902	5971942	84	0.984054	101	190.31	14.8807	9.280682	46.85996	28.24441	0.734251	1.510836	3	0	0	7	0	0	0	0	0	0	11	0	0	0	0	0	0	0	0	0	0	0	0	0	0	0	0	0	0	0	0	0	0	0	0	0	0
k1.1.7	1715902	5971941	84	0.984054	102	190.31	14.8807	9.280682	46.85996	28.24441	0.734251	1.510836	3	0	0	7	0	0	1	0	1	0	10	0	0	0	0	0	0	0	0	0	0	0	0	0	1	0	0	0	0	0	0	0	0	0	0	0	0
k1.1.9	1715902	5971897	88	1.897493	146	195.395	9.060927	8.595994	54.3364	27.64201	0.364668	1.68165	1	0	0	14	0	0	1	0	0	0	18	0	0	0	0	0	0	0	1	0	0	0	0	0	0	0	0	1	0	0	0	0	0	0	0	0	0
k1.1.10	1715902	5971893	36	12.14749	150	209.219	0.731288	6.002268	62.27344	29.92665	1.066363	0.8595989	12	0	0	1	0	0	0	0	0	0	12	0	0	0	0	0	0	0	0	0	0	0	0	0	1	0	0	0	0	0	0	0	0	0	0	0	0
k1.2.1	1715902	5971892	36	1.856604	151	202.729	2.124372	7.262789	62.43385	28.08032	0.098671	0.6573637	24	0	0	28	0	0	0	0	1	1	4	0	0	0	1	0	0	1	3	0	0	0	0	0	0	0	0	0	0	0	0	0	0	0	0	0	0
k1.4.4	1715902	5971662	92	1.140976	379	210.275	7.682092	3.241123	58.39485	30.62993	0.052003	1.058201	4	0	0	2	0	0	2	0	0	0	5	0	0	0	0	0	0	0	2	0	0	0	0	0	1	0	0	0	0	0	0	0	0	0	0	0	0
k1.4.5	1715902	5971643	60	4.687924	398	202.034	6.584976	4.671862	62.45496	26.28168	0.006519	1.194095	1	0	0	6	1	0	2	0	0	1	4	0	0	0	1	0	0	0	0	0	0	0	0	0	0	0	0	0	0	0	0	0	0	0	0	0	0
k1.4.6	1715902	5971642	60	4.687924	399	202.034	6.584976	4.671862	62.45496	26.28168	0.006519	1.194095	1	0	0	19	0	0	0	0	0	12	14	0	0	0	1	0	0	0	0	0	0	0	0	0	0	0	0	0	0	0	0	0	0	0	0	0	0
k1.4.7	1715902	5971641	60	4.687924	400	202.034	6.584976	4.671862	62.45496	26.28168	0.006519	1.194095	1	0	0	20	0	0	0	0	0	0	9	0	1	0	2	0	0	0	0	0	0	0	0	0	0	0	0	0	0	0	0	0	0	0	0	0	0
k1.4.8	1715902	5971602	41	1.00787	439	208.292	3.747665	4.243878	62.90698	29.08191	0.019571	0.9888492	11	0	0	1	0	0	3	0	0	1	3	0	0	0	0	0	1	0	0	0	0	0	0	0	0	0	0	0	0	0	0	0	0	0	0	0	0
k1.4.9	1715902	5971597	68	8.231263	443	209.874	5.030972	3.675378	61.27755	29.98107	0.035027	0.8737283	4	0	0	3	0	0	0	0	0	11	29	0	0	0	0	0	2	0	0	0	0	0	0	0	1	0	0	0	0	0	0	0	0	0	0	0	0
k1.4.10	1715902	5971593	97	13.72892	447	205.884	9.211318	4.483988	55.95424	30.2352	0.115257	1.546085	0	0	0	1	4	0	1	0	0	0	1	0	1	0	0	0	0	0	0	0	0	0	0	0	0	0	0	0	0	0	0	0	0	0	0	0	0
k1.5.1	1715902	5971592	75	1.803048	448	192.876	11.39055	6.50301	56.97104	25.0874	0.048002	1.685111	7	0	0	2	0	0	1	0	0	13	18	0	0	0	0	0	1	0	0	1	0	0	0	0	0	0	0	0	0	0	0	0	0	0	0	0	0
k1.5.2	1715902	5971591	100	6.250565	449	202.436	7.286536	4.443324	61.63853	26.62375	0.007856	1.569248	0	0	0	4	0	0	5	1	0	4	28	0	0	0	1	0	1	0	0	0	3	0	0	0	0	0	0	0	0	0	0	0	0	0	0	0	0
k1.5.3	1715902	5971582	76	13.97185	458	208.239	6.909724	3.564165	60.13755	29.37139	0.017176	1.528253	9	0	0	14	0	0	2	0	1	60	32	0	0	0	2	0	0	0	1	0	0	0	0	0	1	0	0	0	0	0	0	0	0	1	1	0	0
k1.5.8	1715902	5971502	51	5.184	538	201.414	0	8.233125	64.60206	27.14902	0.015799	0.8513848	12	0	0	0	1	1	0	0	0	0	3	0	0	0	0	0	0	0	0	0	0	0	0	0	0	0	0	0	0	0	0	0	0	0	1	0	0
k1.5.9	1715902	5971497	88	4.960766	543	198.321	0	10.7337	62.05281	27.19444	0.019052	0.9389067	5	1	0	0	0	0	0	0	0	0	3	0	0	0	0	0	0	0	1	0	0	0	0	0	0	0	0	0	0	0	0	0	0	0	0	0	0
k1.6.1	1715902	5971492	59	7.517079	548	196.99	3.599444	8.372714	62.3259	25.69368	0.011354	0.76	3	0	0	0	0	0	0	0	0	0	4	0	0	0	0	0	0	0	0	0	0	0	0	0	0	0	0	0	0	0	0	0	0	0	0	0	0
k1.6.2	1715902	5971491	87	2.651755	549	198.106	3.3724	8.092233	62.37978	26.14581	0.013448	1.027604	5	0	0	1	0	0	0	0	0	0	0	0	0	0	0	0	0	0	1	0	0	0	0	0	0	0	0	0	0	0	0	0	0	0	0	0	0
k1.6.3	1715902	5971482	61	1.379191	558	202.953	0.75809	7.746631	63.48555	27.99174	0.017999	1.127596	8	0	0	0	4	0	0	0	0	0	0	0	0	0	0	0	0	0	0	0	0	0	0	0	0	0	0	0	0	0	0	0	0	0	1	1	0
k1.10.8	1715902	5971002	35	2.936392	1037	216.044	0	7.415185	56.93638	35.01202	0.63642	0.8092765	3	2	1	1	0	2	0	0	0	0	2	1	9	0	0	0	0	0	1	0	0	0	1	0	0	0	0	0	0	2	0	0	0	0	3	1	0
k1.10.9	1715902	5970993	35	2.321638	1046	224.686	0	5.844121	54.72557	38.34979	1.080514	0.53726	1	2	0	1	0	0	0	0	0	0	0	0	1	0	0	0	0	1	0	0	0	1	0	0	0	0	0	0	0	2	0	0	0	0	0	0	0
k1.10.10	1715902	5970992	72	3.4667	1047	211.164	0	6.351058	61.72144	31.78514	0.142371	0.7163035	0	0	0	1	0	0	0	0	0	0	4	12	5	0	0	0	0	1	0	0	0	0	0	0	0	0	0	0	0	22	0	1	0	0	0	0	0
k2.11.1	1716002	5970992	37	9.375848	1032	186.726	7.302459	9.641161	61.45588	21.6005	0	1.048796	0	0	0	1	0	0	0	0	0	0	0	0	1	0	0	0	0	0	0	0	0	0	0	0	0	0	0	0	0	4	0	0	0	0	1	0	0
k2.11.2	1716002	5970993	39	3.696763	1031	198.972	0	8.536951	65.76594	25.69071	0.006405	0.694934	0	2	0	0	0	0	0	0	0	1	0	0	3	0	0	0	0	0	0	0	0	0	0	0	0	0	0	0	0	0	0	0	0	0	0	1	0
k2.11.3	1716002	5971002	39	4.537582	1022	189.98	5.454314	9.527577	62.26727	22.75084	0	0.9772315	0	4	0	1	0	1	1	0	0	0	0	0	0	0	0	0	0	0	1	0	0	0	0	0	0	0	0	0	0	59	0	0	0	0	3	5	0
k2.14.7	1716002	5971362	93	3.911068	665	205.656	3.655953	6.583046	59.95322	29.71939	0.088392	0.7914339	0	1	0	0	0	0	0	0	0	0	1	0	0	0	0	0	0	0	0	0	0	0	0	0	0	0	0	0	0	3	0	0	0	0	0	1	0
k2.14.8	1716002	5971382	88	3.172964	646	200.494	3.866149	7.953473	60.40507	27.68724	0.08807	1.188848	0	0	0	0	0	0	0	0	0	0	0	1	0	0	1	0	0	0	0	0	0	0	0	0	0	0	0	0	0	0	0	0	0	0	0	1	0
k2.14.9	1716002	5971391	100	2.624144	637	194.204	6.028124	10.79045	55.81734	27.12401	0.240072	1.012837	0	0	0	1	0	1	0	0	0	0	0	0	0	0	0	0	0	0	0	0	0	0	0	0	0	0	0	0	0	0	0	0	0	1	1	0	0
k2.14.10	1716002	5971392	83	9.215118	636	190.527	6.25549	11.49827	56.67154	25.54784	0.026858	1.339594	0	1	0	0	1	0	0	0	0	0	1	0	0	0	0	0	0	0	1	0	0	0	0	0	0	0	0	1	0	0	0	0	0	0	2	0	0
k2.15.1	1716002	5971393	99	6.513194	635	192.882	6.818626	10.6204	55.80353	26.63621	0.121239	1.56443	0	0	0	2	0	0	0	0	0	0	0	0	1	0	1	0	0	0	0	0	0	0	0	0	0	0	0	0	0	0	0	0	0	0	2	0	0
k2.15.2	1716002	5971397	88	3.263282	631	193.024	4.946608	11.42455	57.17778	26.42022	0.030847	0.9788993	0	0	0	2	0	0	0	0	0	0	1	0	0	0	1	0	0	0	0	0	0	0	0	0	0	0	0	0	0	0	0	0	0	0	0	0	0
k2.15.3	1716002	5971402	99	5.136694	626	198.919	4.095265	8.373609	60.36174	27.09697	0.072417	1.014473	0	0	0	0	0	0	1	0	1	0	0	0	0	0	0	0	0	0	0	0	0	0	0	0	0	0	0	1	0	0	0	0	1	0	2	0	0
k2.15.4	1716002	5971441	97	3.061501	588	195.302	4.230217	8.975521	61.23586	25.4803	0.078096	1.052396	3	0	0	0	0	0	0	0	0	0	0	0	0	0	0	0	0	0	0	0	0	0	0	0	0	0	0	0	0	0	0	0	0	1	0	1	0
k2.15.5	1716002	5971442	97	3.061501	587	195.302	4.230217	8.975521	61.23586	25.4803	0.078096	1.052396	3	0	0	2	0	0	11	0	0	0	1	0	1	0	2	0	0	0	0	0	0	0	0	0	0	0	0	0	0	0	0	0	0	0	0	0	0
k2.15.6	1716002	5971443	97	3.061501	586	195.302	4.230217	8.975521	61.23586	25.4803	0.078096	1.052396	3	0	0	0	0	0	1	0	0	0	0	0	0	0	2	0	0	1	1	0	0	0	0	0	1	0	0	0	0	0	0	0	0	0	0	0	0
k2.15.9	1716002	5971491	61	7.055093	539	211.785	6.028135	4.736249	56.11108	32.71016	0.41437	1.437814	3	0	0	1	0	0	0	0	0	0	1	0	0	0	0	1	0	0	1	0	0	0	0	0	0	0	0	0	0	0	0	0	0	0	0	0	0
k2.15.10	1716002	5971492	100	5.092398	538	212.839	0.892527	5.534249	60.77593	31.70462	1.095283	0.7789265	0	0	0	0	0	0	0	0	0	0	0	0	0	0	0	0	0	0	10	0	0	0	0	0	0	0	0	0	0	0	0	0	0	0	1	0	0
k2.16.1	1716002	5971493	84	5.357627	537	212.31	0.971683	5.79068	60.58096	32.02221	0.634911	0.8316832	1	0	0	0	1	0	0	0	0	0	1	0	0	0	0	0	0	0	1	0	0	0	0	0	0	0	0	0	0	0	0	0	0	0	0	0	0
k2.16.3	1716002	5971502	95	4.756261	528	208.691	4.389307	5.678925	58.51075	31.19316	0.227857	1.143524	2	0	0	2	0	0	0	0	0	0	0	0	0	0	0	0	0	0	1	0	0	0	0	0	0	0	0	0	0	0	0	0	0	0	0	0	0
k2.16.4	1716002	5971541	53	6.697034	490	217.994	5.630483	4.382801	53.68785	35.43892	0.859947	1.298068	3	0	0	0	0	0	2	0	0	0	3	0	0	0	0	0	0	0	0	0	0	0	0	0	0	0	0	0	0	0	0	0	0	0	0	2	0
k2.16.5	1716002	5971542	53	6.697034	489	217.994	5.630483	4.382801	53.68785	35.43892	0.859947	1.298068	3	0	0	0	0	0	0	0	0	0	5	0	0	0	0	0	0	0	3	0	0	0	1	0	0	0	0	0	0	0	0	0	0	0	0	0	0
k2.16.6	1716002	5971543	53	6.697034	488	217.994	5.630483	4.382801	53.68785	35.43892	0.859947	1.298068	3	0	0	1	0	0	0	0	0	0	7	0	0	0	0	0	0	0	0	0	0	0	0	0	0	0	0	0	0	0	0	0	0	1	0	0	0
k3.26.8	1716102	5971402	97	3.571751	616	216.065	4.430996	4.520543	56.19527	34.41512	0.438077	1.165571	0	0	0	0	0	0	0	0	0	0	0	1	1	0	0	0	0	2	0	0	0	0	0	0	1	0	0	0	0	0	0	0	0	0	0	0	0
k3.26.9	1716102	5971397	36	4.989947	621	209.33	6.334312	5.126489	56.55112	31.7144	0.273669	1.205604	1	0	0	5	0	2	0	0	0	0	0	0	1	0	0	0	0	0	0	0	0	1	0	0	1	0	0	0	0	0	0	0	0	0	2	0	0
k3.26.10	1716102	5971393	60	4.482913	625	214.402	6.263249	4.43357	54.91415	33.92809	0.460946	0.6472937	0	1	0	0	0	0	0	0	0	0	0	0	0	0	0	0	0	0	1	0	0	0	0	0	0	0	0	0	0	0	0	0	0	0	0	1	0
k3.27.1	1716102	5971392	91	3.463516	626	211.773	4.574495	4.994086	57.68504	32.50424	0.24214	0.9964294	0	1	0	0	0	0	0	0	0	0	0	0	0	0	0	0	0	0	0	0	0	0	0	0	0	0	0	0	0	0	0	0	0	0	0	3	0
k3.27.2	1716102	5971391	68	3.061501	627	211.399	3.865168	5.199624	58.46704	32.23946	0.228709	0.6346788	0	2	0	6	0	0	0	0	0	0	0	0	0	0	0	0	0	1	3	0	0	0	0	0	0	0	0	0	0	0	0	0	0	0	2	0	0
k3.28.1	1716102	5971292	71	5.153527	726	191.559	0	12.78766	62.8948	24.30722	0.010319	0.7109005	0	2	0	0	0	0	0	0	0	0	0	1	0	0	0	0	0	0	0	0	0	1	0	0	0	0	0	0	0	0	0	0	0	0	0	0	0
k3.28.2	1716102	5971291	69	12.31702	727	175.749	3.620006	14.83022	65.36249	16.18728	0	1.084449	0	0	0	3	0	0	4	0	0	0	0	0	0	0	0	0	0	0	0	0	0	0	0	0	0	0	0	0	0	0	0	1	0	1	0	0	0
k3.29.5	1716102	5971143	43	4.432219	875	187.257	0	9.477448	72.81266	17.70989	0	0.6374789	0	3	0	1	0	0	0	0	0	0	0	1	5	1	0	0	0	1	1	0	0	0	0	0	0	1	0	0	0	1	0	0	0	0	0	2	1
k3.29.6	1716102	5971142	43	4.432219	876	187.257	0	9.477448	72.81266	17.70989	0	0.6374789	0	0	2	0	0	0	0	0	0	0	0	1	2	0	0	0	0	2	0	0	0	0	0	2	0	0	0	0	0	4	0	0	0	0	0	0	0
k3.29.7	1716102	5971141	43	4.432219	877	187.257	0	9.477448	72.81266	17.70989	0	0.6374789	0	2	0	0	1	0	0	0	0	0	0	0	0	0	0	0	0	1	0	0	0	0	0	0	0	0	0	0	0	0	0	0	0	0	0	0	0
k3.30.4	1716102	5971062	53	4.751103	956	195.933	0	8.87474	67.2365	23.88876	0	0.7596833	0	3	0	0	0	0	0	0	0	0	0	3	5	0	0	0	0	3	0	0	0	0	0	0	0	0	0	0	0	8	1	0	0	0	0	0	0
k4.33.8	1716202	5971282	59	6.341681	739	217.491	4.21406	4.772543	55.18812	35.18517	0.640108	0.6247634	1	0	0	0	0	0	0	0	0	0	0	0	0	0	0	0	0	0	0	0	0	0	0	0	0	0	0	0	0	7	0	0	0	0	0	0	0
k4.34.4	1716202	5971341	99	9.000813	680	198.064	8.432947	8.978353	53.1133	29.02893	0.446471	1.077978	0	1	0	0	0	1	0	0	0	0	0	0	0	0	0	0	0	0	1	0	0	0	0	0	0	0	0	0	0	0	0	0	0	0	1	0	0
k4.34.5	1716202	5971342	99	9.000813	679	198.064	8.432947	8.978353	53.1133	29.02893	0.446471	1.077978	0	0	0	7	1	10	0	0	0	0	0	1	0	0	0	0	0	0	1	0	0	0	0	0	0	0	3	0	0	1	0	0	0	1	0	4	0
k4.34.6	1716202	5971343	99	9.000813	678	198.064	8.432947	8.978353	53.1133	29.02893	0.446471	1.077978	0	0	0	1	0	0	0	0	0	0	1	0	0	0	0	0	0	0	0	0	0	0	0	0	0	0	0	0	0	1	0	0	0	0	2	0	0
k4.35.10	1716202	5971492	35	1.408857	530	222.676	0	2.561864	61.49667	35.81064	0.130829	0.6722271	3	1	0	2	0	0	0	0	0	0	1	0	0	0	0	0	0	3	2	0	0	0	0	0	0	0	0	0	0	0	0	1	0	0	0	0	0
k4.36.4	1716202	5971541	43	5.408652	482	224.994	0	2.439555	60.31383	37.06189	0.184731	0.5015388	7	0	0	0	0	0	0	0	0	0	3	0	1	0	0	0	0	4	0	0	0	0	0	0	0	0	0	1	1	0	0	0	0	0	0	1	0
k4.36.5	1716202	5971542	43	5.408652	481	224.994	0	2.439555	60.31383	37.06189	0.184731	0.5015388	7	0	0	0	0	0	0	0	1	0	0	0	0	0	0	0	0	0	1	0	0	0	0	0	0	0	0	0	0	0	0	1	0	0	0	1	0
k4.36.6	1716202	5971543	43	5.408652	480	224.994	0	2.439555	60.31383	37.06189	0.184731	0.5015388	7	0	0	0	0	0	0	0	0	0	0	0	0	0	0	0	0	1	0	0	0	0	0	0	0	0	0	0	0	0	0	1	0	0	0	2	0
[truncated: 49 more columns]
